# Supplementary material for: Metabolic dysfunction in human skin: Restoration of mitochondrial integrity and metabolic output by nicotinamide (niacinamide) in primary dermal fibroblasts from older aged donors
Source: Aging Cell. 2020 Sep 29;19(10):e13248. doi: 10.1111/acel.13248 (PMC7576238; doi:10.1111/acel.13248)
Supplement: Supplementary file 1 — File S1 [file ACEL-19-e13248-s001.xlsx]

## Sheet: Sheet1
Probeset ID	Symbol	Expr Fold Change (70s vs. 20s)	Expr p-value
11717066_at	GREM1	-2.12478	4.20621e-09
11726316_at	SELE	-2.08642	5.49038e-06
11745459_a_at	FADS1	-2.06159	1.89998e-07
11755246_x_at	GREB1	-1.82442	2.05248e-14
11721212_a_at	THBS4	-1.51313	0.000265328
11716337_s_at	INSIG1	-1.45406	0.000241659
11716987_a_at	HMGCS1	-1.44603	0.000943683
11740821_a_at	CD1E	-1.42692	0.000843253
11758337_s_at	ADA	-1.37246	1.57325e-06
11721579_a_at	DIO2	-1.36486	0.000505329
11730493_a_at	KCNK2	-1.35994	1.59211e-05
11745500_a_at	CLEC10A	-1.34611	0.000209813
11727376_a_at	HMGCR	-1.33464	0.000681722
11749474_a_at	AACS	-1.33325	0.000484263
11733461_at	SUSD5	-1.32621	3.36439e-06
11726168_at	PGR	-1.3175	9.97332e-07
11725585_at	PI15	-1.31384	0.000723041
11750623_a_at	FILIP1L	-1.31174	0.000284614
11756901_a_at	MASP1	-1.29882	0.00025439
11755219_a_at	THBD	-1.29251	0.000736559
11727609_at	KLRB1	-1.28731	0.000123634
11754859_x_at	RUBCNL	-1.28531	0.000218616
11729818_s_at	IGF1	-1.28393	0.000178008
11748464_a_at	CORIN	-1.28049	0.00039796
11734867_a_at	TPRG1	-1.27757	2.50308e-06
11740528_a_at	AFF3	-1.27483	2.10591e-08
11717189_x_at	DNAJA1	-1.27315	7.49748e-06
11753856_a_at	CKS2	-1.2616	0.000406219
11734548_a_at	TGFBI	-1.25333	2.76476e-05
11751359_a_at	REXO2	-1.25226	1.68208e-08
11722557_at	TMEM35A	-1.24954	0.000148478
11724501_at	SPON1	-1.24853	1.36716e-05
11757300_s_at	ELOVL5	-1.24795	0.000318989
11753739_a_at	CYB5A	-1.24749	0.000787951
11742746_a_at	PLIN2	-1.24697	0.000780508
11732762_at	GRIN3A	-1.24643	6.26229e-06
11717762_a_at	CPVL	-1.24278	0.000688731
11728656_at	IGFBP5	-1.24272	1.96363e-06
11755206_x_at	HSPH1	-1.24155	0.000888935
11726355_at	ENPP1	-1.23767	0.000106634
11753803_x_at	CYCS	-1.2325	0.000464918
11725713_a_at	DIRAS3	-1.22895	0.000517743
11747345_s_at	ACADM	-1.22604	5.32974e-05
11754945_x_at	TKT	-1.22457	0.000938398
11746798_x_at	SDC2	-1.2238	1.91035e-05
11759322_at	BCL6	-1.22324	0.000205195
11758191_s_at	MEX3C	-1.2129	5.18835e-11
11734296_a_at	P2RY14	-1.21132	0.000463007
11739383_a_at	IDI1	-1.21131	0.000660689
11754259_x_at	FDFT1	-1.21022	5.27487e-06
11739201_a_at	ATP5MC3	-1.20921	5.15652e-06
11754122_x_at	DBI	-1.20914	7.15766e-05
11758308_s_at	HSP90AA1	-1.20704	0.000111573
11729239_x_at	CSRP2	-1.2037	0.000180945
11720695_at	C1orf54	-1.2004	2.87424e-05
11721113_x_at	RPL41	-1.19935	1.50154e-08
11726166_at	ZNF518B	-1.19813	6.82439e-10
11757680_a_at	SLC1A4	-1.19589	7.95925e-05
11749934_s_at	HSP90AA4P	-1.19568	3.03914e-05
11744143_a_at	EIF3H	-1.18688	1.74674e-05
11726182_at	CILP2	-1.18627	5.0778e-06
11757531_x_at	HSPD1	-1.18489	0.00048932
11716380_a_at	MPC2	-1.18246	4.63284e-06
11734068_a_at	SSR3	-1.18065	7.50994e-08
11724678_a_at	LY86	-1.1753	0.000416651
11720309_s_at	SERP1	-1.17426	2.80556e-08
11721842_a_at	GLIPR1	-1.17261	0.000323071
11715410_x_at	PRDX2	-1.17179	0.000273306
11743068_at	SIAH2	-1.17091	4.62696e-06
11718588_a_at	BEX4	-1.17046	4.93301e-09
11722265_a_at	WDR33	-1.16895	4.48916e-06
11716351_s_at	HSPE1	-1.16875	0.000793262
11733780_a_at	SC5D	-1.16693	0.000459497
11741504_a_at	NREP	-1.1662	5.83484e-05
11727060_a_at	MRPS36	-1.16581	4.03383e-09
11753764_s_at	TNFRSF21	-1.16575	0.000709344
11725635_a_at	MRPS25	-1.16356	8.35036e-05
11722318_a_at	EFNB3	-1.16257	2.98178e-05
11742471_a_at	AR	-1.16239	0.000384102
11724605_a_at	HS6ST2	-1.16161	0.000655582
11723251_at	RPS15A	-1.16065	0.000386464
11743628_at	IRS1	-1.16048	1.11423e-05
11727553_a_at	PKIB	-1.16045	0.000901917
11715874_s_at	ATP5PD	-1.16018	4.01567e-06
11716859_a_at	ETFA	-1.15719	4.1824e-06
11729386_s_at	RPL31	-1.15672	5.92068e-05
11720628_s_at	ATP6V1D	-1.15632	1.19218e-05
11745234_a_at	HACD4	-1.1555	1.54884e-05
11743264_x_at	ATP5MPL	-1.15529	4.66469e-06
11716040_a_at	RPS5	-1.15518	1.90726e-05
11715694_at	COX7B	-1.15516	7.43448e-05
11715656_at	COX5A	-1.15382	0.000116866
11730298_a_at	SPARCL1	-1.15287	0.000944984
11720916_s_at	HSPA8	-1.15254	0.00016092
11718048_a_at	GLRX	-1.15155	7.10721e-05
11719008_a_at	PAPOLA	-1.15125	3.28921e-06
11737135_a_at	HOXC6	-1.15099	0.000650014
11724843_s_at	CISH	-1.14858	0.000756222
11744059_a_at	UQCRC2	-1.14668	2.11541e-05
11723501_at	PRLR	-1.14618	0.000111836
11716703_a_at	PRKACB	-1.14568	0.000265328
11720530_at	JAZF1	-1.14563	3.25769e-05
11728643_s_at	ACTR3	-1.14561	0.000341036
11716919_a_at	PDIA5	-1.14561	6.97784e-05
11754499_a_at	RBM7	-1.14513	2.30151e-06
11731632_s_at	MAP1LC3B	-1.14418	1.04069e-05
11758248_s_at	SDHD	-1.14373	1.91899e-05
11733134_a_at	MRPS33	-1.14353	1.28899e-05
11733901_a_at	UQCRQ	-1.14301	0.000280131
11727026_a_at	NDUFB5	-1.14221	3.64112e-06
11715369_s_at	NDUFA4	-1.13985	0.000390194
11736293_a_at	SPATS2L	-1.13875	7.94792e-09
11741316_x_at	RTN3	-1.13844	5.4977e-05
11743724_a_at	MFSD1	-1.13812	0.00043689
11718828_s_at	ITM2C	-1.13773	0.000488442
11751842_x_at	NACA	-1.1362	1.1292e-05
11720184_x_at	EEF1B2	-1.13612	2.75275e-05
11717251_s_at	NDUFB11	-1.13588	2.17375e-05
11758872_at	CDC37L1	-1.1358	9.95001e-06
11752910_a_at	ARL6IP1	-1.13478	9.32999e-05
11718273_a_at	EIF3L	-1.1344	8.14849e-07
11757265_x_at	EIF3K	-1.13429	0.000137401
11724919_a_at	HSD17B8	-1.13403	1.51172e-05
11751171_x_at	BZW2	-1.13361	1.36381e-06
11746455_a_at	JAM2	-1.13217	0.000153601
11720499_at	CDC42EP3	-1.13213	0.000496956
11754060_a_at	DAD1	-1.13149	1.57516e-05
11725612_x_at	ATP5MF	-1.13101	0.00031534
11758127_s_at	CHCHD2	-1.13078	0.000621927
11718572_s_at	SERBP1	-1.13061	8.80315e-09
11738047_a_at	ELOVL7	-1.13022	0.000375026
11752057_a_at	VPS35	-1.12937	4.20426e-07
11744777_s_at	DPY30	-1.12919	8.8044e-09
11753524_x_at	RPL14	-1.12918	6.03816e-07
11754018_a_at	PRDX3	-1.12871	9.89536e-05
11744481_s_at	OPN3	-1.12843	0.000180197
11753861_x_at	TOMM6	-1.12826	1.33252e-05
11717626_a_at	NDUFC2	-1.12771	9.10146e-06
11747594_x_at	SH3BGRL	-1.12702	0.000965103
11749821_x_at	CCT4	-1.12677	4.65925e-07
11758245_s_at	SUB1	-1.12661	0.000651665
11721634_x_at	TMEM97	-1.1263	0.000276528
11757651_x_at	OST4	-1.12593	1.1408e-07
11717090_a_at	HIST2H2BE	-1.1246	0.000810375
11756344_a_at	ARMC10	-1.12432	7.93913e-06
11736023_a_at	MED28	-1.12412	5.28515e-08
11727802_s_at	MYCBP	-1.12367	9.74221e-06
11730748_x_at	PAIP2	-1.12364	2.18533e-05
11715848_a_at	ATP5MC2	-1.12257	1.81444e-05
11750883_a_at	EIF2A	-1.12154	0.000199445
11716415_s_at	NDUFB8	-1.12106	0.000354213
11753833_a_at	DYNLL1	-1.12055	3.20776e-05
11755424_a_at	HMOX2	-1.11987	7.99861e-07
11752470_s_at	EIF4B	-1.1198	1.15781e-05
11734503_x_at	ALOX15	-1.11905	0.000429216
11757305_x_at	RPSAP58	-1.11874	0.000387853
11715744_a_at	ATP5PF	-1.11856	3.44369e-05
11736003_x_at	GDI2	-1.11825	0.000500681
11722028_at	UBE2G1	-1.11823	4.01297e-07
11750240_a_at	GHITM	-1.11798	2.28846e-05
11728768_s_at	KLHL5	-1.11794	0.000573538
11755017_a_at	CHCHD7	-1.11728	4.36947e-05
11717236_x_at	RPS7	-1.11725	3.37383e-05
11755746_s_at	CNIH4	-1.1172	0.000113746
11753785_x_at	DYNLT1	-1.11718	2.17011e-05
11744401_a_at	CAMTA1	-1.11717	1.5353e-06
11751223_a_at	MAPK1	-1.11708	4.97024e-05
11745749_x_at	ARPC3	-1.11677	0.000562569
11744415_s_at	MFSD6	-1.11662	0.000691393
11756395_s_at	AP1S2	-1.11657	0.000430434
11727410_a_at	MRPL19	-1.11648	0.000804137
11718885_a_at	ARL5A	-1.11646	6.25811e-05
11719986_at	CCDC117	-1.11626	5.86392e-06
11754029_a_at	VAPA	-1.11519	6.58223e-06
11744822_a_at	NDUFB2	-1.11505	0.000230593
11722181_a_at	ATP6V1C1	-1.11488	0.000246796
11727209_a_at	GLRX2	-1.11425	0.00020378
11726279_x_at	RAN	-1.11414	0.000394186
11718765_a_at	NDUFA6	-1.11402	0.00040532
11756674_s_at	STRBP	-1.11401	7.78053e-05
11731099_a_at	DNPH1	-1.11398	0.00042888
11721239_x_at	ATP5MG	-1.11397	4.568e-05
11748488_a_at	DLD	-1.1138	3.83449e-05
11728858_at	CEP19	-1.1134	3.82726e-05
11747783_x_at	AHCY	-1.11338	2.66166e-05
11716212_a_at	HIBADH	-1.11292	0.000428632
11753887_x_at	TOMM5	-1.1126	4.79168e-05
11724222_at	YIPF4	-1.11236	3.88757e-05
11753779_x_at	ENSA	-1.11218	0.000242149
11753705_x_at	STMN1	-1.11188	0.000876557
11755477_a_at	METAP2	-1.11177	1.85265e-06
11757782_s_at	RPL15	-1.11159	0.00012108
11747662_x_at	PTGES3	-1.11142	6.04467e-05
11743887_s_at	RAB4A	-1.1112	5.56669e-07
11754135_a_at	H2AFZ	-1.11117	0.000221
11715824_at	NOP10	-1.11116	1.16215e-05
11754432_x_at	RBMX	-1.11098	4.6107e-06
11757082_s_at	TMEM167A	-1.11056	0.000716093
11727795_x_at	EIF3E	-1.11035	2.51951e-06
11758343_s_at	ATP5MD	-1.11024	0.000360608
11716509_a_at	AKR1A1	-1.11012	3.91501e-05
11743806_x_at	MRPL42	-1.11003	1.86018e-05
11744699_a_at	TDP1	-1.10985	0.000379231
11725106_s_at	AZIN1	-1.10975	0.000684266
11745391_x_at	MRPL3	-1.10868	2.51722e-05
11763714_a_at	SSBP2	-1.10857	3.10023e-05
11753750_x_at	SUMO2	-1.10856	0.000128485
11725342_a_at	VPS37A	-1.10799	2.60543e-06
11720614_s_at	CLNS1A	-1.10791	3.79792e-06
11745077_a_at	CRNKL1	-1.10789	6.89815e-05
11734662_a_at	TRA2B	-1.10785	0.000180197
11745184_a_at	MFF	-1.10785	9.41147e-05
11754023_a_at	COX7A2L	-1.10757	1.31704e-05
11758421_s_at	PTEN	-1.10753	6.66821e-05
11715616_a_at	NDUFAB1	-1.10746	1.98851e-05
11725052_a_at	TOP1MT	-1.10733	0.000558835
11715805_a_at	PPP2CA	-1.10726	0.000799124
11754844_x_at	COPS5	-1.10712	6.02926e-05
11719677_a_at	MED21	-1.10707	0.00024265
11724191_a_at	COPS2	-1.10694	0.00017415
11746367_a_at	CSE1L	-1.10677	0.000634521
11727824_at	TPMT	-1.10644	0.000176771
11745517_s_at	SDHB	-1.10622	0.000280734
11715596_at	PSMB7	-1.10588	2.89577e-05
11720610_x_at	PHB	-1.10542	0.000430385
11725638_a_at	EIF3J	-1.10477	0.000143139
11743660_x_at	SNRNP27	-1.10445	7.96887e-05
11716711_a_at	TCEAL8	-1.10398	0.000605445
11727806_s_at	UBE2W	-1.10395	0.000845327
11720774_s_at	DNAJC19	-1.10378	1.89917e-05
11728988_at	FAHD2B	-1.1036	0.000119124
11757758_x_at	RPS10	-1.10335	0.00043561
11741107_a_at	MRPS14	-1.10333	0.000243574
11743558_a_at	NOA1	-1.10327	1.9271e-05
11757847_s_at	UQCRFS1	-1.10291	0.000894848
11754081_a_at	NEDD8	-1.1029	2.23045e-06
11742998_at	PRDX6	-1.10288	0.00049374
11753715_a_at	MGST2	-1.10284	0.000518201
11756379_x_at	H3F3A/H3F3B	-1.10272	5.32618e-06
11723056_a_at	MRPL33	-1.10222	1.42546e-05
11753808_s_at	LSM3	-1.10218	0.000154833
11722847_s_at	PPP3CA	-1.10176	0.00018766
11763990_a_at	ALKBH7	-1.10138	0.000929149
11758357_x_at	RPL9	-1.10114	0.000474383
11715587_at	MAPRE1	-1.10082	4.90145e-05
11725079_a_at	RIT1	-1.10071	1.10624e-05
11743096_at	TMEM65	-1.10057	0.000658231
11716524_a_at	PFDN2	-1.10049	7.6603e-05
11723917_s_at	EIF2S2	-1.10039	0.000878113
11731436_at	CETN2	-1.10018	0.000502501
11756291_a_at	WASHC3	-1.09991	3.72649e-05
11715159_at	SFT2D1	-1.0999	1.85155e-05
11717260_at	MRPL53	-1.09986	0.000773533
11747514_a_at	GABARAPL2	-1.0997	4.54315e-06
11716355_s_at	NDUFA11	-1.09952	0.000302886
11722178_at	DR1	-1.09948	0.000169668
11753695_s_at	UBE2N	-1.0994	6.74969e-05
11716617_at	MRPL36	-1.09916	0.00066323
11724780_x_at	MRPS17	-1.09903	1.35734e-06
11721137_a_at	LSM6	-1.09894	3.43857e-06
11720863_at	PNPLA4	-1.09871	0.000976977
11756211_s_at	HIKESHI	-1.09868	4.23434e-06
11732145_a_at	PSMD8	-1.09848	0.000899257
11716397_a_at	AKR7A2	-1.09846	7.66573e-05
11758795_at	MRPL45	-1.0983	7.76142e-07
11715621_at	UFC1	-1.09778	2.14951e-05
11754031_s_at	CKS1B	-1.09758	0.000328654
11717590_a_at	CNOT1	-1.09753	1.29928e-05
11716013_s_at	TMEM258	-1.09752	5.87835e-05
11715421_a_at	CCT2	-1.09738	5.44261e-05
11716360_a_at	CNIH1	-1.09716	0.000101982
11753851_a_at	ATP6V0E1	-1.09696	0.000242156
11716469_x_at	UQCRB	-1.09693	5.78467e-05
11723580_at	SMIM13	-1.09667	0.000204196
11757666_x_at	SNRPD2	-1.09631	0.000147464
11716625_a_at	ANAPC13	-1.09583	0.000675662
11759495_at	BAG4	-1.09578	0.000607635
11728390_at	TSPAN2	-1.09575	0.000370106
200081_PM_s_at	RPS6	-1.09569	0.000456607
11737913_s_at	CCT7	-1.09549	0.000422092
11716102_x_at	ATG3	-1.0953	9.77874e-05
11757063_s_at	CDC26	-1.09528	1.16196e-05
11745003_a_at	POLR2K	-1.09528	3.47702e-05
11757611_x_at	H2AFV	-1.09525	0.000244027
11730761_s_at	CRIPT	-1.09514	0.000362796
11720937_a_at	YARS2	-1.095	0.000126791
11720370_x_at	RTCA	-1.09492	0.000173139
11733156_a_at	CCDC50	-1.09473	0.000835271
11728276_s_at	PLA2G12A	-1.09463	0.000900975
11745384_s_at	NDUFB4	-1.09462	6.17611e-05
11757589_a_at	NDUFA12	-1.09419	2.15946e-05
11754048_a_at	ERH	-1.09417	0.000170339
11720919_s_at	EIF1	-1.09411	0.000140554
11755269_a_at	MRPS24	-1.09409	0.00042278
11740368_s_at	PTPN3	-1.094	0.000516787
11730808_at	FPGT	-1.0938	0.000710513
11716107_a_at	TOMM22	-1.09377	2.20399e-05
11756429_x_at	OSTC	-1.09368	0.000417498
11729606_a_at	PGM2	-1.09366	0.000250917
11728295_a_at	PKIG	-1.09328	0.000113805
11744040_a_at	COA3	-1.09314	3.39089e-05
11751130_s_at	NRBF2	-1.09252	0.000383138
11716953_at	TMEM126A	-1.09212	3.84853e-05
11725620_a_at	PDHB	-1.09201	0.000559277
11757863_x_at	DMAC1	-1.092	0.00056495
11745844_a_at	MRPL18	-1.09198	2.88688e-05
11741731_a_at	FBXO34	-1.09181	0.000289383
11763996_at	FBXL17	-1.09179	0.000397225
11745760_x_at	RSL24D1	-1.09174	0.000949878
11717159_a_at	NDUFB3	-1.09153	0.000326344
11750992_x_at	SHMT2	-1.0915	7.18237e-05
11758290_s_at	CCDC6	-1.09108	6.53169e-05
11727829_a_at	SNAP29	-1.09088	0.000230594
11747067_a_at	CCT5	-1.09078	0.000437289
11715566_at	COPZ1	-1.09062	0.000787847
11744326_s_at	RPL37	-1.09017	8.32286e-05
11744210_s_at	RBM4	-1.09016	2.16219e-05
11754444_x_at	COX6C	-1.09	0.000244557
11752239_a_at	ZC3H15	-1.08988	0.000796874
11724564_a_at	CHCHD1	-1.08939	0.000102028
11726039_at	C3orf38	-1.08911	0.000580013
200023_PM_s_at	EIF3F	-1.08893	9.63642e-05
11755368_a_at	MSH6	-1.08869	0.000154485
11717264_a_at	ATPAF1	-1.08856	0.000767714
11733049_s_at	NSMCE1	-1.08856	0.000141041
11754037_x_at	UBE2F	-1.08842	0.00033613
11736705_x_at	HPS5	-1.08839	0.000700042
11718560_at	RCOR1	-1.08822	0.000615882
11726095_at	RBMXL1	-1.08808	0.000629913
11752552_a_at	MCCC1	-1.088	0.000328384
11718029_a_at	RAB11A	-1.08781	0.000437708
11754252_a_at	2020-03-05	-1.08769	0.000204885
11715668_a_at	PSMA5	-1.08756	0.000993126
11723060_at	RILPL2	-1.08721	2.45997e-05
11743650_s_at	DEK	-1.08711	0.000612488
11716075_a_at	HSBP1	-1.08704	0.000901019
11756651_a_at	TAF12	-1.08685	2.86724e-06
11724411_a_at	PPARA	-1.08677	0.00099374
11745163_s_at	HADHB	-1.08671	0.000428408
11721675_x_at	GLRX5	-1.08661	0.000347789
11745786_a_at	CSNK2B	-1.08657	0.000121082
11728348_a_at	RPL39L	-1.08636	0.000359319
11732141_a_at	COX16	-1.0863	0.0001421
11726703_a_at	BCL10	-1.08625	0.000176218
11726372_a_at	STAU2	-1.08617	1.8022e-05
11722226_s_at	SDHAF3	-1.08615	3.44021e-05
11755341_x_at	RPE	-1.08612	2.81799e-05
11727382_a_at	FYTTD1	-1.0861	0.000110137
11758187_x_at	ST13	-1.08556	0.000219618
11736446_x_at	PDCD7	-1.0855	0.000217241
11717343_a_at	SUPT4H1	-1.08547	9.94597e-06
11715772_x_at	MRPL13	-1.08513	0.000216503
11736758_x_at	SDHC	-1.08506	0.000327986
11727567_s_at	OTULIN	-1.08474	0.000824483
11716220_x_at	EIF2S1	-1.08439	0.000207478
11745762_x_at	AHSA1	-1.08401	0.000816826
11757784_s_at	RPL22	-1.08384	0.000665918
11722207_a_at	MMADHC	-1.08339	0.000183018
11717831_a_at	EIF4E2	-1.08325	0.000647557
11757446_x_at	MICOS10	-1.083	0.000725865
11720196_at	CIPC	-1.08294	0.000827067
11743158_at	GTF2F2	-1.08293	0.000770441
11748984_a_at	VTA1	-1.08265	5.19806e-05
11729764_s_at	LSM10	-1.08228	0.000231312
11716319_at	IGBP1	-1.08225	0.000173838
11754097_x_at	GTF2A2	-1.08224	2.38398e-06
11757627_at	COX17	-1.08219	0.000742095
11757356_x_at	RPL30	-1.08202	0.000143728
11754721_a_at	TXNDC15	-1.08201	0.000220633
11721655_at	CISD2	-1.08187	0.000265858
11747013_a_at	PPA2	-1.08185	0.000927486
11755510_a_at	PCCB	-1.08179	0.000530693
11715769_a_at	SET	-1.0816	8.24423e-05
11730897_a_at	WAPL	-1.08154	0.000954802
11717756_s_at	RALA	-1.08138	0.000483121
11749391_x_at	QPRT	-1.08128	0.000714853
11743305_a_at	SMIM7	-1.08116	0.000771227
11715777_s_at	LUZP6	-1.08106	0.000164186
11717998_a_at	MPLKIP	-1.081	5.32687e-05
11755346_x_at	ATP5PO	-1.08071	0.000261897
11756641_a_at	ZNF256	-1.08066	0.00050251
11734653_x_at	ATP5PB	-1.08061	8.84278e-05
200036_PM_s_at	RPL10A	-1.08052	0.000346796
11719783_at	RPS23	-1.08008	3.919e-05
11743315_a_at	TXNL1	-1.08004	0.000188375
11722721_a_at	CENPV	-1.08	0.000195227
11756526_a_at	MRPL48	-1.07993	0.000977283
11755980_x_at	SLC25A3	-1.07956	0.00036923
11716671_x_at	PYURF	-1.07954	0.000231097
11718040_x_at	SNRPE	-1.07954	0.00026344
11727786_x_at	CACYBP	-1.07917	0.000292616
11720192_at	NDUFAF4	-1.07911	0.000506662
11754070_a_at	SSNA1	-1.07882	0.000903378
11730775_x_at	CFDP1	-1.07864	0.000973939
11743069_a_at	PRPF38A	-1.07862	4.52274e-05
11724606_a_at	MAP2K6	-1.07823	0.000277554
11758964_x_at	PAFAH1B2	-1.07811	0.000424732
11719419_a_at	TMEM251	-1.07809	0.000236114
11730286_a_at	SMU1	-1.07766	0.000147865
11723145_a_at	RANBP17	-1.07762	6.59492e-05
11715883_x_at	DAP3	-1.07758	0.000341714
11745556_x_at	C11orf74	-1.07757	0.000253329
11723233_a_at	LEO1	-1.07737	0.000149175
11721251_at	MFAP1	-1.07701	6.37255e-05
11720414_a_at	CAMSAP1	-1.07663	0.000504051
11720790_s_at	ASF1A	-1.07641	0.000955568
11756341_a_at	RBM23	-1.07632	0.000115886
11717585_a_at	PSMD10	-1.0763	0.000120809
11744679_a_at	SMAD4	-1.07624	0.000769404
11734048_a_at	PIH1D1	-1.07623	0.000592053
11716530_at	ELAVL1	-1.07611	8.51744e-06
11725687_s_at	PRIM2	-1.07605	0.000244692
11715989_a_at	JTB	-1.07596	0.000643544
11721472_a_at	HCCS	-1.07592	0.000500781
11734088_a_at	CBFA2T3	-1.0759	0.00018965
11715635_x_at	TMEM14C	-1.07569	0.000666264
11729261_a_at	ZNF644	-1.07561	0.000776231
11751667_a_at	COQ5	-1.07555	0.000245067
11719610_s_at	ADO	-1.07493	0.000409594
11720841_s_at	SMNDC1	-1.07491	0.000334519
11753479_x_at	SUMO1	-1.07457	1.54713e-06
11717239_s_at	RBBP4	-1.07422	8.68559e-05
11717422_s_at	RBM8A	-1.074	0.000745981
11759645_x_at	COX11	-1.0739	0.0002937
11723937_a_at	SNX1	-1.07337	0.000347884
11745916_x_at	ZNF549	-1.07333	1.71159e-05
11718667_a_at	ENY2	-1.07324	0.00023595
11754707_a_at	CUEDC2	-1.07291	0.000179526
11744334_x_at	RPS17	-1.07268	0.000947351
11732216_s_at	PEF1	-1.07236	0.000793257
11722204_a_at	FBXO22	-1.07235	0.000409984
11756267_x_at	RTRAF	-1.07232	0.000165309
11748705_a_at	PCMT1	-1.07201	0.000615846
11724468_a_at	RPA3	-1.07184	0.000358601
11742782_at	SMARCC1	-1.07183	0.000463283
11731609_a_at	GPALPP1	-1.07145	4.52762e-05
11728193_a_at	PSMB2	-1.07142	0.000352675
11751002_x_at	DLAT	-1.07129	0.00019512
11743154_at	C16orf72	-1.07125	0.00061095
11729627_at	DCAF7	-1.07125	9.0807e-05
11756080_s_at	NUS1P3	-1.07119	0.000156225
11727383_a_at	DYM	-1.07102	0.000207358
11745362_x_at	RPS11	-1.07098	0.00020861
11751694_a_at	ATF1	-1.07087	0.00089022
11752912_x_at	EIF3M	-1.0706	0.000559321
11729628_a_at	AP3M1	-1.07034	0.000897793
11756859_a_at	UBE2D2	-1.07017	0.000184436
11720786_a_at	DYNC1LI1	-1.07013	0.000236546
11723453_a_at	RIOK2	-1.06989	0.000449061
11740195_at	ZNF626	-1.06962	0.000101144
11754996_x_at	RPL17	-1.06932	2.83539e-05
11719715_a_at	FXR1	-1.06909	5.35669e-05
200061_PM_s_at	RPS24	-1.06906	0.000158618
11744341_s_at	SARNP	-1.06899	4.32774e-05
11757423_x_at	SEC11A	-1.06863	0.000422886
11754107_a_at	EIF1B	-1.06853	0.000821656
11717023_a_at	SDF2	-1.06846	5.49129e-05
11756137_x_at	BTF3	-1.06843	0.000258374
11757878_s_at	UBE2E1	-1.06814	0.000123664
11736227_a_at	C16orf87	-1.06803	0.0004301
11744221_a_at	INTS13	-1.06782	0.000417003
11739831_s_at	WAC	-1.06762	0.000372913
11759553_at	TIMM8B	-1.06716	0.000298722
11754936_a_at	C14orf119	-1.0671	6.24838e-05
11757422_x_at	RPL23	-1.06583	0.000592314
11755203_x_at	RPL21	-1.06519	0.000512698
200034_PM_s_at	RPL6	-1.06508	0.000514045
11735692_a_at	RAP1GDS1	-1.06423	0.00072363
11757331_x_at	RPL13A	-1.06422	4.41241e-05
11751446_a_at	RMND5A	-1.0639	0.000672591
11715875_a_at	COMMD7	-1.0636	0.000730779
11728242_a_at	SCO1	-1.06345	0.000260262
11743307_a_at	COPS4	-1.06305	0.000398784
11716347_a_at	EFCAB14	-1.06294	0.000631139
11718666_x_at	SRSF9	-1.06194	0.000401651
11719201_at	PDE6D	-1.0615	0.000404386
11754136_x_at	BET1	-1.0613	0.000513439
11721453_at	MRPL44	-1.06124	0.000281657
11732126_x_at	UBB	-1.06108	0.000190685
11728294_at	MRPL58	-1.06099	0.000435877
11754781_a_at	HDAC2	-1.06055	0.000670767
11722996_a_at	NOL11	-1.06036	0.000836947
200013_PM_at	RPL24	-1.0603	0.000450232
11753665_x_at	EGLN1	-1.06024	0.000457686
11719425_at	FAM220A	-1.05881	0.000718908
11757586_a_at	SLC27A5	-1.05814	0.000626198
11759574_a_at	NCOR1	-1.05801	0.000915617
11716089_x_at	SNW1	-1.05768	0.000806827
11759568_at	SLC45A4	-1.0576	0.000908664
11717359_at	RTF1	-1.0573	0.00025386
200029_PM_at	RPL19	-1.05705	0.000196107
11720926_a_at	POLR2G	-1.05616	0.000699617
11725345_at	PRMT6	-1.05502	0.000684116
11721073_a_at	SF3A1	-1.05481	0.000413605
11726494_a_at	SENP8	-1.05419	0.000262051
11739013_s_at	ASH2L	-1.05159	0.000724062
11720164_at	FKBPL	-1.04654	0.000245966
11745235_at	DPYD	-1.04156	0.000970492
11741578_a_at	SLC30A2	1.04012	0.000750716
11732916_a_at	KCNT2	1.04161	0.000878471
11753230_a_at	CASTOR3	1.04215	0.00058171
11735254_at	NEK8	1.04346	0.000900276
11736835_at	TPCN2	1.04346	0.000499339
11761631_at	JAK3	1.04569	0.000497734
11738412_a_at	CCDC171	1.04663	0.000952353
11743359_x_at	PLEKHG5	1.0481	0.000844374
11740649_a_at	IRAK4	1.04833	0.000954243
11746089_a_at	LTBP4	1.04835	0.000424946
11729997_a_at	CYP21A2	1.04844	0.00051885
11718424_at	ACD	1.04976	0.000919121
11734440_at	JPH2	1.05021	0.000594923
11762235_x_at	KHDC4	1.05113	0.000441367
11755615_a_at	JAKMIP3	1.05202	0.000567204
11735604_a_at	OSBPL7	1.05207	0.000399371
11717649_a_at	SMG9	1.05216	0.000764022
11745257_a_at	RBM14	1.05236	0.000261228
11728139_a_at	ADAMTS13	1.05258	0.000256162
11725251_a_at	PTPDC1	1.05263	0.000371504
11755189_a_at	TMEM175	1.05317	3.44509e-05
11760024_x_at	VPS29	1.05323	0.000345984
11753464_x_at	MED16	1.05341	0.000302446
11738316_a_at	GRK4	1.05368	0.000916364
11716770_at	CHERP	1.05395	0.000651334
11730824_at	COX19	1.05439	0.000850969
11722549_a_at	ARHGEF11	1.05443	3.58576e-05
11716992_at	CIC	1.05484	0.000870675
11723737_x_at	RNF216	1.05617	0.000664794
11748974_s_at	CWF19L1	1.05637	0.000220764
11754326_a_at	GPATCH8	1.05641	0.00065142
11759117_at	FBXO42	1.05641	0.000743797
11716664_x_at	GDF15	1.05654	0.000413288
11728557_s_at	PML	1.05654	0.000361139
11745640_x_at	PNPLA7	1.05686	8.83839e-05
11724893_at	GATAD2B	1.05691	0.000155936
11717943_s_at	EIF2B1	1.05723	0.000521074
11743552_a_at	ACAP3	1.05726	0.00042375
11734138_x_at	ABHD18	1.05731	0.000330731
11756595_a_at	ZNF142	1.05733	7.4462e-05
11729208_x_at	PTPN11	1.0575	0.000361187
11740346_a_at	NRG1	1.05799	0.00012954
11720128_at	SETD1A	1.05822	3.84219e-05
11755499_a_at	METAP1D	1.05875	6.44411e-05
11735534_x_at	HIVEP3	1.05902	0.000473084
11729638_a_at	RETREG3	1.05938	0.000427891
11760886_at	GPR89A/GPR89B	1.05954	0.000452155
11733586_a_at	NPFF	1.05977	0.000214685
11723073_at	BCL9L	1.05986	0.000527633
11730006_at	C19orf18	1.06004	0.000334357
11716735_s_at	RNF185	1.06011	0.000885482
11735406_at	RNF215	1.06013	0.000717602
11733151_a_at	COX18	1.06018	0.000103715
11722973_s_at	FOXK1	1.06042	0.000546212
11729372_s_at	LRRC37A3 (includes others)	1.06062	0.000696869
11725296_a_at	PHF7	1.06079	5.70985e-05
11716845_at	STIM1	1.0617	0.000414785
11718740_at	FAM160B2	1.06171	0.000498586
11716298_x_at	CLPTM1	1.06191	0.000109387
11734568_a_at	MUTYH	1.06192	0.00032218
11756541_x_at	ABHD12	1.06212	8.51627e-05
11754570_a_at	GNB3	1.06248	5.6507e-05
11735723_s_at	RBCK1	1.06269	2.44423e-05
11717848_a_at	QRICH1	1.06312	0.000120648
11763292_at	ENDOV	1.0632	0.000551211
11720872_at	INPP5E	1.06329	0.000895373
11718711_s_at	SLC9A1	1.06343	0.000281113
11718421_at	TMEM115	1.0636	0.000287479
11716476_a_at	LARP1	1.0636	0.00023732
11748740_x_at	HGS	1.06394	0.000150817
11723827_s_at	TOP3B	1.06402	0.000324385
11744159_at	VPS33A	1.06448	0.000624785
11731547_a_at	TMEM67	1.06454	0.000143186
11735510_at	CCDC149	1.06495	5.94629e-06
11747944_a_at	PPFIA2	1.06499	2.42406e-05
11724248_s_at	TMEM127	1.06506	0.000569025
11754513_a_at	SNHG11	1.06513	0.00091815
11728383_a_at	SNAPC4	1.06523	0.000513701
11742437_a_at	UNK	1.06523	3.57834e-05
11744792_at	SLF2	1.06555	0.000311198
11717877_a_at	PPFIA1	1.06561	0.000442843
11718250_a_at	TBC1D13	1.06565	0.000208518
11758812_at	SEM1	1.066	0.000222673
11721749_s_at	INF2	1.06601	0.000729933
11723053_a_at	SZT2	1.06608	0.000588924
11755371_x_at	ANKS3	1.06611	1.37433e-05
11729272_a_at	ASB1	1.06659	0.000965963
11722612_x_at	TUBGCP5	1.06693	7.71614e-05
11727677_at	BLOC1S3	1.06704	0.000504422
11749141_a_at	TRAF5	1.06712	0.000800056
11732537_x_at	MSS51	1.06721	5.06178e-05
11724976_at	ZNF579	1.06725	0.000426907
11732013_a_at	ZNF419	1.0677	0.000869629
11755323_x_at	MBD1	1.06777	0.000180754
11747190_a_at	FCHSD1	1.06803	0.000796465
11726215_a_at	DENND1A	1.0681	8.83885e-05
11747149_a_at	SHOX2	1.06825	0.000715926
11740773_s_at	LIN54	1.06828	0.000605581
11716181_x_at	MED15	1.06848	0.000505688
11732420_at	TYW5	1.0685	0.000179219
11737606_s_at	ZNF438	1.06859	0.000859996
11724874_at	RAD9A	1.06878	6.95943e-05
11721394_a_at	DTNBP1	1.06885	0.000659986
11763484_x_at	LRP10	1.06886	0.000835092
11734059_a_at	PSTK	1.06888	0.000594681
11756087_a_at	AMFR	1.06892	0.000167859
11737841_a_at	FAM214B	1.06907	0.000872704
11716428_a_at	PMF1/PMF1-BGLAP	1.06912	0.000702073
11756482_x_at	STT3B	1.06916	0.000524956
11732917_at	DZIP1L	1.06952	0.000365681
11729527_a_at	POMT2	1.06955	0.000162198
11724348_s_at	ASTN2	1.0696	0.000343965
11725810_at	GUCA1B	1.06973	4.04622e-05
11726923_a_at	ASB6	1.06978	0.000536015
11722952_a_at	SLC27A1	1.06985	0.000238383
11741386_a_at	NRF1	1.0699	0.000488726
11716172_at	SYVN1	1.07012	0.00099744
11720814_s_at	INTS10	1.07014	0.000273533
11726775_a_at	POU2F1	1.07018	0.000668856
11731140_at	ZNF333	1.07035	5.03092e-05
11739982_a_at	ZBTB40	1.07047	0.000366035
11719575_x_at	RINT1	1.07054	0.000126074
11722967_a_at	ZDHHC8	1.07057	6.87056e-05
11716834_a_at	PRRC2A	1.0707	0.00092497
11729256_a_at	KANSL3	1.07076	0.000535797
11750691_a_at	ZMYM6	1.07081	0.000216489
11755969_a_at	NUCB1	1.07083	0.00051581
11754747_x_at	QTRT1	1.07084	0.000710311
11717947_a_at	LOC101928143	1.07091	0.000542967
11718621_at	DUSP12	1.07116	0.000391781
11738394_a_at	RAD54L2	1.07142	6.56881e-06
11724361_s_at	PIKFYVE	1.07145	0.000570468
11729618_s_at	UBE2J2	1.07145	0.000889597
11755260_a_at	C12orf4	1.0716	0.000360802
11755354_a_at	RFNG	1.07166	0.00029016
11734768_s_at	THOC2	1.0719	0.000189331
11717206_a_at	GOLGA2	1.07192	0.000527066
11755362_a_at	IFT172	1.072	0.000498168
11739378_a_at	SREK1	1.07227	0.000995421
11732458_x_at	ZCCHC4	1.07257	0.000545053
11744500_a_at	ASXL1	1.07261	0.000104748
11728396_a_at	SNX14	1.07268	0.00036613
11717205_at	RSAD1	1.07279	0.00010751
11756005_x_at	COMMD4	1.07281	0.000233765
11759619_at	TRAPPC10	1.07315	0.000650565
11719568_s_at	KIAA2013	1.07345	0.000547581
11722985_a_at	UBOX5	1.07347	2.02526e-05
11744175_a_at	EIF2B5	1.07355	0.000451984
11756036_x_at	MLH1	1.0736	0.000118146
11727557_s_at	TK2	1.07368	0.000871493
11718257_a_at	CCDC130	1.07368	0.000222892
11726390_a_at	MZF1	1.07379	0.000715295
11721039_a_at	CAPN15	1.07392	0.000855615
11729210_at	ORC2	1.07404	0.000619548
11734119_a_at	THRA	1.07406	7.91992e-05
11729133_a_at	STK24	1.07419	0.000351072
11741472_a_at	RAB11FIP3	1.07447	0.000558445
11743421_at	ITGA9	1.07448	0.000497072
11719979_a_at	RAI1	1.07471	0.000987233
11718032_a_at	ATP6V0A1	1.07487	0.000130445
11740141_a_at	EPB41L1	1.07495	0.000105086
11744557_a_at	STOML1	1.075	0.000138906
11729525_x_at	CIZ1	1.07518	0.000593153
11754300_x_at	TOM1	1.07525	0.000283489
11725286_s_at	ANKS6	1.07531	8.38666e-05
11729397_at	GOSR2	1.07533	5.41232e-06
11715644_s_at	ATP6AP2	1.07534	0.000263065
11720886_at	ZNF629	1.07536	5.4853e-05
11762544_at	DNAJC24	1.0754	1.0131e-05
11726861_a_at	DCAKD	1.07557	0.000899497
11730785_a_at	TTC21A	1.07574	6.56633e-06
11764016_a_at	TRAPPC2L	1.07577	0.000448822
11729823_s_at	DPH7	1.07608	0.000118378
11729551_s_at	MKLN1	1.07617	0.00092231
11737940_s_at	RIPK1	1.07632	4.18283e-05
11747691_a_at	GARNL3	1.07663	0.000195705
11756909_a_at	PIWIL4	1.07674	0.00071669
11756264_s_at	IPW	1.07703	0.000883102
11715762_s_at	AP1M1	1.07713	4.39405e-05
11757760_s_at	DNAJB12	1.07717	0.000443443
11754867_x_at	U2AF1L4	1.07721	0.000621305
11721132_at	HCFC1	1.07724	8.30427e-05
11717089_x_at	RBM39	1.07724	0.00075177
11720908_a_at	CARMIL1	1.07732	0.000337736
11754819_x_at	GBA	1.07759	0.000378367
11733866_a_at	RARS2	1.07769	0.000189274
11744544_s_at	KDELR1	1.07794	0.00067777
11716763_a_at	NSMF	1.07802	0.00013401
11724787_s_at	KIF3A	1.07812	0.000936675
11721782_at	SLC9A8	1.07818	8.3317e-06
11732448_a_at	EXOG	1.07854	0.000517891
11742970_at	RABGEF1	1.0786	0.000975428
11721414_s_at	TMEM62	1.0787	9.79886e-06
11719210_a_at	VPS18	1.07883	8.63983e-05
11756481_x_at	FDXR	1.07889	4.4356e-06
11756257_a_at	FLYWCH1	1.07894	0.000885157
11756366_x_at	EWSR1	1.07897	0.0003757
11757752_s_at	STK36	1.07903	0.000402059
11754923_a_at	HPS4	1.07989	0.000310196
11742217_a_at	PTPRA	1.07999	1.77864e-05
11733948_at	PAX9	1.08	0.000357442
11744056_at	MNT	1.08005	0.000150416
11744460_a_at	PI4KB	1.08005	4.97258e-05
11760586_at	DHX57	1.08012	5.71684e-05
11753918_a_at	NUP85	1.08018	0.000424028
11716515_x_at	ADD1	1.08027	0.000898247
11721207_s_at	FAM160B1	1.08032	0.000858545
11717394_at	ARIH2	1.08052	5.28483e-05
11760147_at	ISCU	1.08063	6.8827e-06
11731493_at	ITCH	1.08086	1.06817e-05
11745946_s_at	TMEM267	1.08087	0.000270617
11730576_a_at	ALPK1	1.08092	0.00062059
11755977_x_at	HSF4	1.08095	4.04674e-06
11733275_a_at	PCNX2	1.08103	4.6064e-07
11718352_a_at	VPS33B	1.08129	0.000333184
11760333_x_at	ZFAND2B	1.0814	0.000165698
11746037_at	RBM19	1.08151	0.000894086
11737650_at	ANKFY1	1.08169	3.96285e-06
11715676_s_at	NCSTN	1.08188	0.000166772
11744608_a_at	PARP3	1.08196	3.42041e-05
11755616_a_at	SLC8B1	1.08199	0.000871185
11736295_at	FGFBP3	1.08213	1.71692e-06
11721163_a_at	KHNYN	1.08215	0.000962475
11719663_s_at	GDI1	1.08233	0.000727748
11732153_a_at	ZDHHC6	1.08244	0.000179568
11716318_x_at	MAP2K2	1.08247	4.74005e-05
11736364_s_at	KIAA0586	1.08253	2.55329e-06
11761815_at	LRRC8C	1.08265	0.000481344
11754287_a_at	CMTR1	1.0828	1.02986e-06
11740887_a_at	PROSER1	1.08291	0.00023988
11738809_s_at	MARK3	1.08294	5.36057e-05
11737742_s_at	TTBK2	1.0831	0.000436743
11754972_s_at	BAZ2A	1.08312	0.000413322
11733894_x_at	TADA2B	1.08392	2.17288e-05
11716152_s_at	PAFAH1B1	1.08393	8.15105e-05
11758379_s_at	SLC25A46	1.08395	0.000533616
11726052_s_at	SHLD2	1.08402	0.000201696
11741470_s_at	SLTM	1.08408	0.000778795
11724332_at	C6orf226	1.08434	0.000867686
11758265_s_at	RELCH	1.08435	0.000747402
11717644_a_at	GPR107	1.08448	0.000128349
11744629_at	MGC27345	1.08471	1.40574e-05
11759606_at	YIPF2	1.08477	0.000405066
11719441_a_at	WNT5B	1.08478	0.000317098
11730733_x_at	DNASE2	1.085	0.000498183
11758056_s_at	TARSL2	1.08502	0.000649059
11743091_x_at	SLC36A4	1.08506	0.000394244
11756624_x_at	RABL2A	1.08511	8.02052e-05
11755159_a_at	COG3	1.08513	4.71668e-05
11750467_a_at	UBE3B	1.08515	0.000622134
11757597_a_at	YKT6	1.08525	0.000130755
11717598_s_at	SMPD1	1.08533	7.54265e-05
11748124_a_at	CIRBP	1.08548	0.000158315
11733002_s_at	PMM2	1.08551	0.000125865
11752490_x_at	NMUR1	1.08554	0.000515745
11719339_a_at	SLC23A2	1.08561	9.93358e-05
11716487_a_at	WDR59	1.08566	0.000761209
11726680_s_at	HNRNPK	1.08569	2.56331e-05
11723571_at	OTUD3	1.08572	0.000297918
11758706_s_at	RSKR	1.08579	6.34927e-05
11740634_a_at	FOXP2	1.08589	0.000164075
11757243_s_at	FBXL20	1.08612	0.000850116
11718469_s_at	USP33	1.08617	0.000537614
11727037_at	MAVS	1.08619	3.56322e-05
11754151_a_at	STXBP5	1.08643	0.000127868
11721882_s_at	TUBGCP3	1.08644	0.000389405
11759643_at	NIT1	1.08646	0.000540958
11722076_a_at	DONSON	1.08647	0.000250142
11758694_s_at	RAB28	1.08664	0.00042117
11722581_a_at	PRKRIP1	1.08689	0.000103225
11755593_a_at	ATG13	1.08692	2.83567e-05
11741216_x_at	APP	1.08698	0.00029441
11723851_x_at	ODF2L	1.08703	4.48334e-05
11741142_a_at	TTI2	1.08706	8.1095e-05
11758613_s_at	ZNF507	1.08707	0.00027306
11717806_a_at	ZSWIM8	1.08724	5.66864e-05
11718720_a_at	BRD8	1.08747	0.0007232
11717612_x_at	MAST2	1.0878	9.61146e-05
11757834_s_at	AFF1	1.08783	0.00034626
11756917_a_at	ZNF618	1.08814	3.98682e-05
11732397_a_at	IFT80	1.0882	0.000370096
11734196_a_at	SAMD4B	1.08821	0.000420807
11720335_s_at	ZMIZ1	1.08836	0.000386787
11740154_s_at	ZNF384	1.08842	8.71028e-05
11738207_a_at	ERMARD	1.08846	2.92024e-05
11736097_a_at	GGA1	1.08866	0.000244232
11741658_s_at	SYDE1	1.08872	0.000428903
11719182_a_at	CLCN7	1.08878	6.13907e-05
11737635_a_at	RHOT2	1.08903	0.000761856
11728429_a_at	LCOR	1.0891	0.000955484
11754638_a_at	USP30	1.08912	0.000575752
11734457_x_at	WDPCP	1.08923	1.73725e-06
11739188_a_at	BAG5	1.08935	0.000224012
11755188_s_at	BRD9	1.08942	0.000186653
11755861_a_at	LPIN3	1.08943	0.000105258
11733987_s_at	LUC7L2	1.0895	0.000197004
11740096_a_at	TMCC1	1.08952	0.000447061
11722280_at	PHC3	1.08961	0.000967074
11741576_a_at	LEMD2	1.08965	0.000344872
11724228_at	RBMS1	1.08998	0.000155432
11725723_a_at	SDCCAG8	1.09007	0.000777391
11763965_s_at	MDN1	1.0903	0.000194943
11727235_at	EPG5	1.09045	0.000820327
11716303_s_at	SRSF6	1.0905	0.000897547
11726402_s_at	ALG9	1.09066	0.000164841
11719548_s_at	GOLGA1	1.09068	1.49284e-05
11754779_a_at	MSANTD2	1.0907	0.000202019
11736963_x_at	FLCN	1.0907	0.000143634
11723601_a_at	ATG2A	1.09075	8.81186e-06
11716084_at	SF3B1	1.09077	0.000840181
11728516_a_at	CTIF	1.09116	4.48312e-06
11737745_a_at	OVGP1	1.09127	1.69284e-05
11724307_x_at	LTO1	1.09168	3.90151e-06
11722421_at	TMEM168	1.09177	0.000210744
11715897_at	SCARB2	1.09194	6.99722e-06
11757949_s_at	NINL	1.09204	1.48549e-05
11730489_at	DOK6	1.09214	0.000236267
11719514_at	ADNP2	1.09216	0.000900922
11730232_s_at	TIAL1	1.09219	1.20212e-05
11757596_s_at	TRIM13	1.09227	0.000250006
11758641_s_at	BLCAP	1.09229	0.000451389
11734291_at	ADAMTS17	1.09231	0.000332808
11744887_s_at	ZWILCH	1.09281	4.82272e-05
11725062_at	USP7	1.09283	4.31613e-05
11733334_a_at	NRP2	1.09286	0.000575788
11745151_a_at	ARFGAP1	1.09296	5.28264e-05
11726092_at	PLBD2	1.09325	5.08033e-06
11757830_s_at	HNRNPA3	1.09325	0.000105182
11725856_a_at	DNAH1	1.09339	0.000124186
11726517_s_at	WDR11	1.09345	0.000318455
11745569_s_at	LSP1P3	1.09353	5.32987e-05
11757808_s_at	RERE	1.0936	0.000632783
11732259_at	SH2D4A	1.09372	2.54613e-05
11758396_s_at	POLR3G	1.09374	7.94709e-06
11725976_a_at	WDR91	1.09379	4.07638e-05
11729850_s_at	MLLT10	1.09385	0.000226294
11742138_a_at	UBE2E3	1.09391	0.00022456
11739320_x_at	ATG12	1.09405	7.52634e-05
11763274_a_at	SIPA1L1	1.09407	7.56862e-05
11755360_a_at	SLC38A10	1.09431	0.000906847
11761114_x_at	AKR1C1/AKR1C2	1.09438	0.000154024
11736951_a_at	RORB	1.09441	0.000110908
11746020_a_at	THUMPD2	1.09447	0.000126406
11763339_a_at	SIVA1	1.09455	4.8547e-06
11756202_a_at	FOXJ3	1.09464	2.73827e-07
11715371_a_at	UBA1	1.09469	0.000410425
11755619_s_at	D2HGDH	1.09484	0.000205174
11748039_s_at	NPEPPS	1.09487	0.000786956
11720316_s_at	SLC44A2	1.09497	0.000470709
11757693_s_at	PIAS3	1.09499	0.000102919
11716136_s_at	TMEM30A	1.09527	0.00015567
11763265_s_at	PCYT1A	1.09536	2.9809e-05
11721756_a_at	DENND2A	1.09556	0.000236759
11734859_a_at	WDR37	1.09563	7.70058e-05
11739639_at	CDK12	1.09563	0.0002174
11756122_s_at	AFDN	1.09565	0.000487771
11717532_at	MAN2A2	1.09588	1.21086e-05
11727953_a_at	PACS2	1.09589	7.5986e-05
11716999_a_at	RASA1	1.0959	0.000306919
11716828_a_at	NPC2	1.09602	0.000499871
11757322_a_at	HAUS7	1.09627	0.000103516
11730035_at	FMO4	1.09631	3.15912e-05
11727200_s_at	ZRANB2	1.09643	0.000953223
11723295_a_at	PIGB	1.09655	6.75002e-05
11721679_a_at	RBM17	1.09657	4.039e-06
11719128_a_at	LMF2	1.09666	5.98261e-06
11745190_a_at	FUS	1.09667	5.56759e-05
11756458_a_at	SAPCD1	1.09675	0.000160945
11744069_at	LSG1	1.09675	6.47546e-06
11725488_a_at	ATG14	1.09684	0.000706251
11743562_a_at	U2SURP	1.09689	1.98765e-05
11725262_a_at	WDR60	1.09694	0.000303701
11744711_a_at	CFAP410	1.09701	3.46387e-05
11729507_a_at	NPAS3	1.09703	3.55063e-05
11724682_s_at	TGFBR2	1.09739	0.00078728
11758540_s_at	ZNF449	1.09748	0.000991617
11730517_a_at	MAST4	1.09765	0.00036008
11721490_x_at	TRIP10	1.09802	1.27296e-05
11721010_a_at	GDPD5	1.09808	8.0663e-05
11754508_a_at	COG1	1.09819	0.000117495
11740429_s_at	XRN1	1.09828	3.16437e-05
11754653_a_at	BACE1	1.09828	6.89489e-05
11741873_a_at	CSNK1E	1.09868	0.000207158
11721067_s_at	MGRN1	1.09885	5.67397e-05
11728166_a_at	CUTC	1.09886	0.00049018
11742456_a_at	PTBP1	1.09888	0.000243807
11720190_s_at	AP3S2	1.099	0.000162447
11754463_a_at	SNRNP70	1.09917	0.00036247
11725868_at	SSC5D	1.09959	0.000843453
11732368_a_at	FGF14	1.09968	3.04139e-06
11731565_x_at	MDM2	1.09974	0.00035811
11757416_a_at	ILKAP	1.10029	1.35129e-05
11741121_a_at	ZNF700	1.10056	0.000587363
11720690_a_at	SLC35F6	1.10059	0.000416301
11759444_x_at	BAX	1.10061	2.28277e-06
11729141_at	KDM5C	1.10063	6.11094e-07
11730504_at	ADAMTS2	1.10066	0.000870399
11758523_s_at	SMC5	1.10071	2.70895e-05
11755857_s_at	RNPS1	1.10072	2.36877e-05
11728508_at	FKTN	1.10082	1.16384e-05
11720869_a_at	SMG6	1.10083	5.61156e-05
11719884_s_at	KAZN	1.10127	1.46509e-05
11726190_a_at	DOCK4	1.10142	0.000632151
11742756_s_at	GTF2H1	1.10152	0.000700993
11719963_a_at	HOMER3	1.10163	6.95928e-05
11745971_s_at	EIF3B	1.10217	0.000688622
11739583_s_at	PRKD3	1.10224	0.000395778
11719327_a_at	CRELD2	1.10227	0.000874429
11734955_a_at	SCML1	1.10229	0.000536921
11722602_at	PLEKHF1	1.10231	0.000185709
11759830_at	KMT2E	1.10242	0.000124795
11720159_a_at	DENND3	1.10254	0.000638951
11757395_s_at	MCM3AP	1.10269	0.000325724
11718096_a_at	MEF2A	1.10281	0.000374711
11760464_x_at	MED6	1.103	7.52961e-07
11718378_s_at	PRKAG2	1.10309	6.31902e-05
11727868_a_at	GALK2	1.10309	0.00025574
11759674_a_at	CAPS2	1.10316	0.000396453
11736769_a_at	USP45	1.10328	0.000159738
11763531_a_at	METTL15	1.10332	0.000464271
11741067_x_at	SUMF2	1.10345	0.000226934
11735042_a_at	C1orf52	1.10351	3.35707e-06
11727945_x_at	ARHGAP8/PRR5-ARHGAP8	1.1037	5.03387e-08
11759958_x_at	GTF2IRD2/GTF2IRD2B	1.10381	7.65224e-07
11717989_a_at	SUN1	1.10427	0.000975908
11740870_a_at	ZNF682	1.10458	1.26433e-05
11744578_s_at	DNAJC10	1.1046	0.000282327
11730449_a_at	DHRS12	1.1046	0.000638442
11754625_a_at	AP4B1	1.1046	0.000147365
11755140_a_at	CUL9	1.10475	4.20266e-05
11742910_a_at	ANKRD50	1.10475	0.000217689
11755025_a_at	FAM193B	1.10477	8.62485e-06
11758475_s_at	HMGXB4	1.10501	0.000195857
11725950_s_at	RIOK3	1.10502	5.30742e-07
11757943_s_at	NFAT5	1.10524	0.000325819
11733327_at	NKD1	1.10542	0.00064484
11744350_a_at	RPS27L	1.10549	5.18996e-07
11715801_s_at	PRRC2B	1.10558	5.34922e-06
11731741_at	ZNF224	1.1057	0.000142651
11726523_s_at	ZFHX3	1.10583	0.000506322
11760403_at	SPTAN1	1.10611	1.52922e-07
11732976_s_at	GON4L	1.10614	2.34222e-06
11759716_x_at	PKD1P1	1.10616	3.49877e-06
11757712_a_at	L3MBTL4	1.10637	6.74209e-06
11720697_a_at	HDAC7	1.10647	0.000334948
11758658_s_at	TRANK1	1.10649	0.000808279
11724153_at	CELF6	1.10651	1.21673e-07
11754796_a_at	SLCO3A1	1.10654	0.000520905
11737105_x_at	ARL17A/ARL17B	1.10659	1.56548e-05
11715837_a_at	HEXB	1.10683	0.00038701
11718542_a_at	PARP6	1.1069	1.64496e-05
11739277_at	SDC3	1.10691	2.22242e-05
11724688_a_at	SAMD11	1.10695	1.93365e-05
11763972_at	SSR1	1.10697	1.5797e-05
11763451_s_at	SSU72	1.10737	6.69322e-06
11718090_a_at	TPCN1	1.10741	3.29612e-05
11744692_s_at	HP1BP3	1.10756	2.93493e-05
11745188_a_at	BET1L	1.10759	4.36581e-06
11745293_x_at	PTPN23	1.10776	6.89884e-07
11715830_s_at	PLS3	1.10792	0.000552559
11721102_a_at	SGSH	1.10806	8.61276e-07
11728015_at	TRIM66	1.10822	0.000263308
11729356_a_at	TENT2	1.10823	0.000157199
11721250_s_at	SMPD4	1.10826	3.9509e-06
11759481_at	COPB1	1.1083	2.07348e-06
11726415_a_at	ANKRD6	1.10839	9.73926e-05
11721342_a_at	NCOA1	1.1084	0.000209415
11722857_a_at	ZNF395	1.1088	0.000678151
11740692_a_at	VPS13A	1.10914	8.8977e-05
11752117_x_at	ACAD11	1.1092	0.00043659
11747972_a_at	ADGRB3	1.10927	0.000708155
11758236_s_at	FOXP1	1.10936	0.00066255
11722091_a_at	PRR5	1.10937	9.62393e-06
11762808_at	MPZL1	1.10945	6.05594e-07
11734909_s_at	WDR26	1.10962	0.000107128
11748066_s_at	LRRC49	1.10966	8.05972e-05
11732427_a_at	ZCWPW1	1.10983	1.03701e-06
11728402_a_at	ATP6V0A2	1.10987	6.61558e-05
11758516_s_at	PTCD3	1.1099	1.74359e-05
11715513_s_at	NDFIP1	1.10998	0.000437305
11755637_x_at	ARHGEF10L	1.11013	4.84773e-06
11755465_x_at	ZNF517	1.11028	4.56325e-10
11728387_a_at	ADAM32	1.1104	3.45062e-06
11728207_a_at	XPC	1.11057	2.52377e-05
11763583_a_at	MAN1C1	1.1106	8.57404e-05
11754557_s_at	PRKCA	1.11061	0.000389134
11725731_x_at	LUC7L	1.11065	0.000264376
11754983_s_at	DAZAP1	1.11067	0.000430387
11725143_s_at	ATOH8	1.11094	1.89828e-05
11727604_a_at	EPB41L4A	1.11095	0.000308689
11723351_a_at	ABCA3	1.11099	6.3303e-06
11718971_x_at	CD46	1.11101	0.000135712
11719541_a_at	PAXBP1	1.11102	0.000387471
11717186_a_at	MEF2D	1.11107	3.13531e-05
11762400_s_at	PPIL2	1.11109	0.000315908
11718718_a_at	TOM1L2	1.11114	7.39485e-05
11758063_s_at	DCLK2	1.11128	2.88232e-05
11726539_a_at	OSBPL9	1.1113	0.000182557
11719961_s_at	CTBP1	1.11134	6.51607e-07
11739361_a_at	AKAP10	1.11154	2.97674e-08
11757275_x_at	ARGLU1	1.11187	1.61638e-05
11757876_s_at	LYRM9	1.11199	0.000707856
11716810_a_at	SIN3B	1.11217	0.000867102
11754680_a_at	MAP3K2	1.11223	0.000323342
11753907_a_at	POFUT2	1.11295	1.26112e-06
11717700_at	DCAF8	1.11303	9.76579e-05
11740602_s_at	APH1B	1.11305	0.000479649
11756535_a_at	SLC25A45	1.1132	3.68927e-07
11725031_x_at	PNN	1.11355	0.000763002
11736903_at	KLHDC1	1.11363	0.000526444
11716753_x_at	GNS	1.11377	0.000134323
11736397_at	RFT1	1.11407	4.79631e-05
11736020_a_at	OPTN	1.11408	0.00011925
11718898_s_at	SPAG9	1.11432	0.000623464
11728608_x_at	NSUN5P2	1.1146	2.6099e-06
11724906_a_at	MAP4K5	1.11486	8.83632e-06
11730963_a_at	ZNF280D	1.11486	0.000971809
11730519_a_at	ABCA9	1.11498	0.000916407
11719101_at	SENP6	1.11549	3.63715e-06
11760288_s_at	VAMP4	1.11553	0.000481766
11740135_s_at	USP40	1.11574	1.93339e-07
11719722_a_at	CCDC93	1.11632	2.79643e-06
11755962_a_at	SLC25A28	1.11648	0.000111111
11721864_s_at	SLC37A3	1.11694	7.78413e-05
11720831_s_at	C1orf21	1.11726	0.000113672
11717020_a_at	TMEM222	1.1174	1.15078e-05
11717347_s_at	ADD3	1.11741	0.000788123
11725812_a_at	KLC1	1.11753	2.90609e-06
11755591_x_at	MSTO1	1.1176	1.99689e-06
11760499_at	ZNF451	1.11766	1.54295e-05
11729196_a_at	STX16	1.11769	0.000122991
11730820_at	PCDHB10	1.1178	0.000835721
11727707_a_at	BBC3	1.11783	1.98301e-05
11718641_a_at	NDST2	1.11785	0.000341027
11717791_a_at	APPL2	1.11811	1.2044e-06
11737681_a_at	SLC26A10	1.11813	0.000368818
11733865_at	RPP30	1.1182	0.000109773
11719310_a_at	CRY2	1.11833	0.00048463
11729965_at	ACADL	1.11836	0.000180662
11729053_x_at	PPFIBP1	1.11843	1.78262e-06
11762434_s_at	CSNK1A1	1.11846	5.98119e-05
11735741_s_at	RASA3	1.11873	5.53988e-05
11721383_s_at	ATG2B	1.11924	3.49517e-05
11720932_s_at	DLST	1.11933	1.21268e-06
11720618_s_at	TRIM9	1.11945	3.97499e-06
11726791_at	CNTN2	1.11973	1.10166e-05
11719326_a_at	DMTF1	1.11993	0.000319506
11743384_at	PRPF40A	1.12019	0.000452053
11722286_a_at	SLC30A7	1.12022	9.66364e-07
11745548_a_at	CHRD	1.12041	0.00019927
11731506_a_at	RAD23B	1.12058	0.000193367
11732580_a_at	ME3	1.12064	0.000520368
11751906_a_at	PTPRM	1.12067	0.000227638
11722160_a_at	GRB10	1.12089	0.000580187
11731658_at	TRAM1L1	1.12113	0.000169061
11756880_x_at	ZNF638	1.12121	2.41455e-05
11730439_a_at	AKAP9	1.12133	9.27396e-07
11754525_s_at	RNF146	1.12148	0.000245066
11720434_at	CLCN6	1.12157	1.99209e-07
11740145_a_at	CEP164	1.12168	0.000102621
11755851_a_at	UBR4	1.12168	1.08045e-05
11715526_s_at	DDX39B	1.1218	7.87529e-05
11723143_at	NALCN	1.12188	3.14949e-07
11723528_s_at	LENG8	1.12212	4.1336e-05
200098_PM_s_at	ANAPC5	1.12231	3.54417e-08
11718328_a_at	SGSM2	1.1225	3.49114e-07
11756497_a_at	VWCE	1.12284	7.32737e-06
11759021_at	LNX1	1.1231	4.21249e-06
11764151_s_at	TTC17	1.12316	0.000118097
11727062_at	VEGFD	1.12337	0.00034969
11759586_s_at	RAB18	1.12353	3.76453e-05
11732144_a_at	BBS2	1.12357	0.000285874
11722100_s_at	RICTOR	1.12366	1.49264e-05
11730432_s_at	ZDHHC7	1.12382	6.99714e-06
11749227_a_at	PLEKHM2	1.12404	4.22764e-05
11716203_a_at	MGP	1.12409	0.000636957
11718088_at	TNKS	1.1243	3.3698e-05
11722107_at	PCNX1	1.12437	0.000175146
11716218_s_at	PRKAB1	1.12438	4.00361e-07
11763599_a_at	GPATCH2L	1.12438	0.000273073
11716777_s_at	EPS8L2	1.12458	3.16582e-05
11715618_a_at	SDF4	1.12459	0.000161079
11744323_s_at	PWWP2A	1.12463	7.03661e-06
11743328_a_at	RBBP6	1.12464	0.000584612
11751479_a_at	CCDC152	1.1248	0.000145293
11716888_s_at	HEXA	1.12521	0.000586783
11757789_a_at	EPB41L2	1.12567	3.69831e-05
11732208_at	MON2	1.1258	4.68906e-05
11736497_a_at	TNRC6B	1.12665	1.10891e-06
11756155_a_at	NHS	1.12675	2.64894e-06
11729099_a_at	IL1RAP	1.12695	0.000131714
11734583_a_at	ZDHHC14	1.12701	0.000191433
11740917_at	WDFY3	1.12706	1.13149e-10
11730594_at	EBLN2	1.12708	6.37539e-07
11724312_a_at	SH3BP2	1.12713	0.000416186
11728594_a_at	TDRD10	1.12729	6.23009e-08
11719056_s_at	PDE8A	1.12731	7.89734e-06
11733200_s_at	CCDC14	1.12737	0.000105969
11741449_s_at	CD99	1.12752	0.000151979
11731716_at	ACKR2	1.12755	0.000117695
11756415_x_at	RBM6	1.12758	0.000935527
11729317_a_at	UACA	1.12768	0.000604538
11725914_at	POU6F1	1.12784	1.71021e-07
11726150_s_at	PPIP5K2	1.12791	1.40392e-05
11758275_s_at	EIF5	1.12793	0.000489139
11757892_s_at	EXOC1	1.12806	1.45704e-06
11755142_s_at	EOGT	1.12846	0.000205935
11762357_x_at	RGPD4 (includes others)	1.12847	7.03419e-07
11725923_s_at	ASAP2	1.12877	0.000336062
11727179_a_at	MTHFR	1.12923	0.000481159
11716773_s_at	SORBS3	1.12927	0.000276108
11719136_at	THOC1	1.12947	6.69958e-06
11728756_a_at	NHLRC3	1.12973	4.66601e-06
11722678_a_at	STEAP3	1.12973	0.000784922
11724832_at	STS	1.12981	2.35222e-05
11756059_a_at	CXCL14	1.13056	0.000247347
11754262_s_at	CHD9	1.13085	1.96302e-06
11737800_a_at	ECE1	1.13109	2.96945e-06
11737423_a_at	NLRP1	1.13121	0.000236568
11718928_at	ANKS1A	1.13152	0.000453582
11754971_a_at	TARBP1	1.1318	0.000294558
11747258_x_at	WASH3P	1.13206	0.000315972
11735317_a_at	CACNB4	1.13216	0.000299174
11758591_s_at	RADX	1.13224	1.56849e-07
11736426_s_at	CLIP4	1.13224	3.36368e-05
11718265_a_at	SMAD3	1.13252	4.05717e-06
11759205_a_at	DOCK5	1.13253	0.000432787
11752025_s_at	ZMYM2	1.13264	6.13261e-06
11726666_a_at	MFSD8	1.13266	0.000324722
11758062_s_at	STK32B	1.13309	0.000594786
11739290_a_at	KMT2A	1.13312	0.000170914
11722596_a_at	AKAP13	1.13323	0.000864257
11740674_a_at	TCERG1	1.13362	1.1615e-06
11724822_a_at	CWF19L2	1.13367	0.000349001
11758993_at	TRIM52	1.1339	0.00036174
11754806_s_at	CADPS2	1.13398	1.97101e-05
11764058_at	PRNP	1.13422	2.92158e-06
11755435_a_at	POLI	1.13423	0.000413968
11740986_a_at	CD99L2	1.13439	2.39244e-05
11722750_s_at	AKAP8	1.13443	5.67727e-10
11722638_at	ANKRD28	1.13459	4.72258e-05
11724865_at	OSR1	1.1346	0.000171411
11727163_a_at	ACVR2A	1.13492	9.23084e-05
11717601_s_at	SECISBP2	1.13494	1.88257e-06
11716920_at	PLVAP	1.13497	0.000189469
11731056_a_at	MIA2	1.13548	9.73632e-07
11754647_x_at	MAN1B1	1.13555	1.41801e-07
11725463_x_at	MAU2	1.13581	4.55625e-10
11760189_at	ZSCAN30	1.13585	7.62942e-06
11758297_s_at	SHC1	1.13608	2.4567e-06
11745023_x_at	SLC25A27	1.13618	1.18394e-05
11742720_at	LRRC58	1.13625	5.49001e-06
11720562_a_at	PLXNA2	1.13627	7.01197e-06
11727030_s_at	MAP1A	1.13629	0.000628035
11723439_at	SRPX2	1.13642	0.000788659
11723548_x_at	PEX1	1.13648	3.98068e-05
11724568_a_at	USP48	1.13671	5.88246e-06
11725103_s_at	EGFR	1.13708	0.000599216
11719233_a_at	PTPRS	1.13719	0.000593086
11722044_a_at	METTL17	1.1375	1.49401e-05
11719640_a_at	PLXNA1	1.13755	9.07925e-06
11730262_a_at	TBCD	1.13772	1.75772e-06
11730841_a_at	ZMYND8	1.13796	1.17455e-05
11717852_at	NAGLU	1.13841	6.1143e-05
11734744_a_at	SON	1.13864	0.00097125
11758100_s_at	C1S	1.13883	4.37534e-06
11734126_a_at	NOD1	1.13905	0.000115923
11759440_at	GLS	1.13918	7.79771e-05
11743289_s_at	PEAK1	1.13931	3.20605e-05
11721546_s_at	ZEB1	1.13945	0.000576301
11763406_s_at	BICC1	1.13949	0.000517031
11724216_a_at	GPATCH2	1.13982	6.0211e-06
11754541_a_at	CEP95	1.13987	4.44639e-06
11726243_a_at	ANKDD1A	1.13992	3.68267e-06
11719435_a_at	LRP4	1.14013	2.34107e-05
11745361_a_at	CRNDE	1.1402	0.000874043
11721759_a_at	ASAP3	1.14032	1.18691e-05
11718610_at	TP53INP1	1.14036	0.000219697
11743092_at	THEM4	1.14043	4.13329e-05
11717063_s_at	SMARCD2	1.14058	2.60228e-05
11716553_a_at	RHBDD2	1.14089	1.39081e-05
11729241_at	SLC35E3	1.14122	2.11857e-06
11733530_at	C1RL	1.14131	0.000103124
11761390_a_at	ANKRD10	1.14159	0.000737221
11744492_x_at	SRSF5	1.14162	1.17845e-05
11733093_a_at	FOXRED2	1.14195	9.63066e-06
11729564_s_at	DND1	1.14223	4.78182e-05
11729863_a_at	EPN1	1.14227	6.85903e-08
11756605_x_at	PCDHB2	1.14236	2.16935e-06
11731650_a_at	NTM	1.1426	0.000639601
11740041_at	ATP10A	1.14286	2.76322e-08
11728453_a_at	DOCK9	1.14318	7.38067e-05
11721418_at	SH3RF3	1.1433	3.55185e-06
11736635_a_at	AAK1	1.14332	9.51153e-05
11732888_at	VENTX	1.14361	1.2316e-06
11743521_s_at	KHSRP	1.1441	1.76283e-05
11718713_a_at	SFSWAP	1.14426	5.3391e-06
11737993_s_at	DST	1.14441	0.000758908
11718820_at	TSC1	1.14445	6.14325e-07
11763443_at	NR2C1	1.14459	3.06226e-08
11717713_a_at	PALM	1.14512	0.000106212
11734966_x_at	NFATC4	1.14516	0.000284161
11727461_x_at	ZXDC	1.14522	1.8572e-09
11719840_at	PHLDA3	1.14547	7.38425e-05
11719624_a_at	PLEKHM1	1.14568	9.92945e-08
11763382_a_at	NUMB	1.14615	1.68324e-05
11744609_a_at	ATXN7	1.14701	2.14686e-06
11720093_at	CPSF1	1.14744	0.00020086
11723281_s_at	CREBZF	1.14747	1.23016e-05
11724720_a_at	GALNT12	1.14773	6.38147e-07
11742416_s_at	USP24	1.14775	3.53864e-07
11718776_s_at	SRRM1	1.14817	0.00019751
11723473_a_at	LYPLAL1	1.14818	1.3842e-05
11764257_a_at	LOC102723906	1.14841	2.18992e-07
11722699_a_at	KIAA1109	1.14846	0.00069588
11721110_s_at	NAP1L3	1.14907	0.000198243
11722079_a_at	RHBDF1	1.14916	1.73391e-05
11763269_s_at	MYSM1	1.14932	7.76641e-06
11728495_a_at	GNRH1	1.14981	1.49492e-05
11717413_a_at	WIPI1	1.14989	0.000210989
11757591_s_at	PAN3	1.15	7.72836e-06
11725849_s_at	SENP7	1.15001	1.21242e-05
11745243_x_at	NBPF10 (includes others)	1.1501	4.37095e-05
11753879_x_at	IL6ST	1.15015	0.000366504
11721553_a_at	GABBR1	1.1504	3.72279e-05
11743688_at	GLI2	1.15073	0.000210189
11732251_s_at	RCOR3	1.15077	1.3313e-05
11759027_at	AHSA2P	1.15091	5.4718e-05
11715926_s_at	PLEC	1.1512	4.22538e-07
11755839_x_at	ARFGEF3	1.15157	0.000522041
11754194_s_at	XIST	1.15187	0.000102781
11721232_s_at	VCPKMT	1.15187	4.73281e-07
11717749_x_at	MCTS1	1.1519	2.2145e-06
11726074_a_at	ARHGEF7	1.15223	3.58452e-06
11721499_x_at	CTSA	1.15239	5.52603e-07
11722543_at	TRPC1	1.15242	6.57521e-05
11746740_a_at	CTTN	1.15247	1.00338e-06
11717818_at	TNRC6A	1.15256	3.99297e-07
11727929_a_at	FOXO1	1.15265	0.000123063
11730313_a_at	ERMAP	1.15281	0.000211703
11734902_a_at	KLKB1	1.1529	0.000687404
11719375_x_at	METTL7A	1.15292	0.000826737
11746543_a_at	SNX9	1.1536	7.04623e-06
11728517_x_at	NSUN5P1	1.15374	3.13569e-06
11742884_x_at	LTBP3	1.15377	5.55191e-05
11744318_at	CCDC85A	1.15394	6.93097e-05
11755448_s_at	CAPRIN2	1.15411	2.08185e-07
11759309_a_at	SNED1	1.1545	0.000252448
11716431_x_at	SLC39A13	1.15453	1.30892e-07
11730690_a_at	FAM111A	1.15458	2.77895e-05
11755899_x_at	ANKRD36	1.1546	1.80477e-08
11719843_a_at	ABI3BP	1.15469	0.000875145
11744894_at	FAM20A	1.15541	0.000233388
11730580_s_at	HECW2	1.15547	8.31972e-05
11755468_x_at	WASH2P	1.156	3.74597e-05
11732765_at	RUFY2	1.15631	1.00073e-07
11719980_a_at	FMNL2	1.15678	1.13357e-06
11741346_a_at	TBC1D32	1.15743	4.48459e-07
11758602_at	THSD4	1.15807	0.000916596
11734504_a_at	ZNF177	1.15817	0.000145601
11763165_at	PABPN1	1.15868	1.39496e-05
11729861_x_at	H6PD	1.15877	9.66954e-05
11720876_s_at	CORO2B	1.15879	4.06002e-05
11760634_at	ARHGEF10	1.15897	3.10289e-08
11732489_a_at	NPHP3	1.1592	4.68938e-05
11715993_s_at	SPG7	1.15956	5.07078e-06
11754792_a_at	RGMA	1.16005	0.000551546
11754786_s_at	MXRA8	1.16005	9.46434e-06
11719155_a_at	DRAM1	1.16011	1.87285e-05
11756879_a_at	STARD9	1.16017	0.000223948
11729658_a_at	SP110	1.16023	0.000189438
11720551_a_at	IFFO1	1.16075	7.64303e-09
11759601_a_at	PNISR	1.1615	3.7103e-06
11762107_at	CAST	1.16188	5.87597e-10
11728792_x_at	EEF2K	1.16219	6.69862e-05
11732131_x_at	IDS	1.16315	1.96279e-10
11729327_a_at	ZFHX4	1.16324	0.000672795
11726396_x_at	ANOS1	1.16328	0.000193168
11755147_s_at	STAT2	1.16345	4.30823e-06
11754773_a_at	WWC2	1.16416	8.97741e-06
11757447_s_at	CYTH3	1.16435	9.38646e-07
11725556_at	PRRX2	1.16456	0.000306277
11742680_at	HNRNPA2B1	1.16472	8.78022e-05
11715435_s_at	TIMP3	1.16505	0.000109617
11735403_at	KIAA0754	1.16593	8.16579e-10
11757653_s_at	CDK5RAP3	1.16601	4.06328e-06
11723768_a_at	SNX24	1.1663	3.06226e-11
11716847_a_at	SLC43A3	1.16631	1.01259e-06
11763297_x_at	TRMT13	1.16694	0.000175459
11742453_at	PHF20L1	1.16702	1.64989e-05
11741104_s_at	CPEB1	1.16705	1.04947e-06
11744491_x_at	SEMA3B	1.16706	0.0006886
11755646_a_at	SIGLEC1	1.16726	0.000649993
11729100_a_at	CFAP70	1.16764	5.7705e-08
11750922_x_at	AMT	1.16791	6.93147e-06
11727291_at	CDK3	1.16807	3.41904e-10
11745951_s_at	CCNL2	1.16854	1.86247e-05
11763336_at	DKFZP586I1420	1.16876	2.01757e-05
11754526_a_at	PTGES	1.16889	0.000316078
11757546_x_at	MICALL2	1.16919	0.000315717
11732563_a_at	ADAT2	1.16951	2.7901e-06
11736017_s_at	PXN	1.1699	1.06761e-07
11763844_s_at	UBXN6	1.17021	0.000496212
11754898_a_at	ZNF573	1.17051	4.54615e-05
11716213_a_at	PLXNB2	1.17068	2.71973e-07
11722148_a_at	YTHDC2	1.17085	1.62592e-08
11720993_at	SOX2	1.17096	0.00016825
11763168_s_at	ALG13	1.17119	2.87174e-05
11739600_s_at	AASS	1.17147	2.2599e-05
11750740_a_at	ST3GAL5	1.17191	2.31479e-05
11745209_a_at	SAMD4A	1.17196	0.000404297
11729035_at	ITPRIPL2	1.17202	0.00025228
11726188_at	SHISA3	1.17217	6.25275e-07
11718746_x_at	ARHGAP21	1.17247	4.53753e-06
11758524_s_at	GRIK2	1.1755	1.96236e-07
11755778_a_at	ROBO4	1.17694	0.000209224
11757529_s_at	LAMP1	1.17735	2.80194e-12
11758784_at	UBE3A	1.17778	0.000234829
11715508_x_at	MFGE8	1.17808	1.16459e-08
11725364_x_at	GAS7	1.17837	0.000266834
11757767_s_at	NAV1	1.17845	2.08934e-05
11719590_a_at	SUGP2	1.17866	8.51e-07
11764053_a_at	RBPJ	1.17895	0.000426355
11744433_x_at	AMY2B	1.17913	6.93963e-05
11722369_x_at	TRIM22	1.18055	0.000289409
11742827_a_at	PHF3	1.18089	8.77532e-05
11716871_at	GAA	1.18108	3.64057e-08
11763726_a_at	RPL10	1.18114	0.000508841
11754191_x_at	SRSF11	1.18157	2.34569e-07
11763718_x_at	CDKN1C	1.18283	0.000349151
11737962_a_at	AUTS2	1.18318	3.99817e-06
11743495_s_at	SV2B	1.18341	6.75972e-05
11759729_a_at	TTC14	1.18445	7.9961e-05
11731679_x_at	FAM20C	1.18476	2.59566e-05
11723514_a_at	CDC14B	1.18492	7.85921e-06
11734962_x_at	ADAM33	1.18515	1.05125e-05
11756625_s_at	FAM156A/FAM156B	1.18531	8.43162e-08
11715908_at	MYO6	1.18613	1.09561e-07
11744180_a_at	TCIRG1	1.18696	5.04511e-05
11728984_a_at	MTHFD1L	1.18719	8.58527e-05
11754960_a_at	PRRT2	1.18804	3.48676e-05
11742700_s_at	C1R	1.18828	3.84673e-06
11729702_a_at	DBN1	1.18908	0.000778818
11727064_a_at	ANKRD11	1.18913	2.68959e-06
11760017_a_at	SNRPA1	1.18924	4.93418e-06
11750860_a_at	CMAHP	1.18948	4.88874e-05
11757336_s_at	LIMCH1	1.18956	6.65997e-05
11728584_s_at	ZMAT1	1.18992	0.000109006
11757868_a_at	PIK3IP1	1.18994	0.00010713
11739892_a_at	TTLL3	1.19031	4.90456e-06
11761938_a_at	TRIO	1.1904	2.01166e-08
11763376_s_at	PCBP2	1.19069	5.96683e-05
11758476_s_at	BNC2	1.1913	0.00020641
11758690_s_at	CRIPAK	1.19236	0.000154208
11756106_a_at	SETBP1	1.19334	3.67245e-05
11755643_a_at	TNS3	1.19445	1.80183e-09
11748126_a_at	TIMP2	1.19447	1.70104e-05
11720365_a_at	COL6A2	1.19479	0.000264394
11726672_a_at	ACCS	1.19487	0.000379267
11759560_s_at	SLC25A37	1.19531	1.26446e-06
11720565_a_at	NAV2	1.19531	1.5278e-05
11715534_a_at	LRP1	1.19586	1.38563e-09
11742191_a_at	RUNX1	1.19683	0.000448014
11755175_a_at	HSPA12A	1.19775	3.07608e-05
11731226_a_at	TDRD6	1.1985	2.19632e-06
11721915_a_at	MDM4	1.19869	1.76342e-07
11734614_a_at	GABRE	1.19895	5.46951e-06
11720441_x_at	OLFML2B	1.1991	0.000248049
11755224_a_at	RBM33	1.1992	4.26693e-07
11743407_a_at	RBM25	1.1994	5.22644e-06
11715852_at	PDGFRB	1.1996	0.000287766
11759842_at	PTPRG	1.20074	4.48374e-06
11717944_at	FNBP4	1.20094	2.36893e-08
11734906_a_at	NOVA1	1.20137	0.000251931
11760520_x_at	NSD1	1.20357	5.21794e-08
11724221_at	NAP1L2	1.20431	8.01967e-09
11760225_at	KIZ	1.20483	1.10636e-06
11727679_at	SF1	1.2059	3.23332e-05
11716226_a_at	LIMA1	1.20591	5.21026e-05
11737583_s_at	SGCD	1.20774	6.11554e-07
11731050_at	CEP126	1.20874	0.00093055
11721976_x_at	TPSAB1/TPSB2	1.20964	2.11327e-05
11758354_s_at	RNPC3	1.21018	5.96082e-07
11720134_s_at	PROS1	1.21096	2.54965e-06
11729987_s_at	ROBO2	1.21132	0.000341512
11731717_at	PCDHB4	1.21152	8.70901e-07
11756411_a_at	STAB1	1.21153	0.000120714
11758404_s_at	BCLAF1	1.21168	5.39541e-05
11731143_a_at	ADGRD1	1.21206	1.28817e-05
11733399_a_at	XG	1.21234	8.02843e-06
11743794_a_at	CFAP69	1.21236	1.11728e-06
11731943_x_at	AGAP5 (includes others)	1.21432	2.5609e-08
11733166_at	LRRN4CL	1.21527	0.000240612
11737350_x_at	STAG3L2/STAG3L3	1.21529	9.64413e-09
11762509_x_at	CBWD5	1.21545	1.5602e-06
11726981_a_at	CP	1.21586	0.00069399
11734231_x_at	CSAD	1.21626	9.28301e-06
11743577_s_at	CPE	1.21687	0.000959458
11718071_s_at	NCOR2	1.2177	7.09957e-11
11716549_s_at	ISLR	1.21778	2.47976e-05
11715474_at	DDX17	1.21997	0.000451297
11737052_x_at	PLAGL1	1.22002	2.24614e-05
11744407_x_at	GOLGA8A/GOLGA8B	1.22025	0.000638592
11718428_x_at	SOD3	1.22131	7.22322e-10
11734818_at	APBB2	1.2217	7.20806e-07
11756484_a_at	UVSSA	1.22354	3.40339e-05
11722081_a_at	RUFY3	1.22386	3.49152e-06
11757600_x_at	HSPG2	1.22423	1.2781e-05
11746110_x_at	NPIPA8 (includes others)	1.22455	1.61447e-09
11736239_a_at	ABCA5	1.22473	1.88842e-05
11716716_x_at	CTSB	1.22501	1.1339e-06
11731889_s_at	EDA2R	1.22532	1.97281e-10
11756220_x_at	ROBO3	1.2259	9.70116e-07
11757798_s_at	MAFB	1.22685	0.00027199
11725158_at	STEAP1	1.22786	0.000626091
11727947_at	MEGF6	1.22851	6.2862e-06
11744969_a_at	PAPLN	1.22978	0.0004535
11731216_x_at	MATN4	1.2312	0.000517116
11755071_a_at	HMCN1	1.23125	0.000322682
11733962_a_at	LGR5	1.2319	6.58111e-11
11720845_a_at	CD248	1.23248	0.000540192
11735320_a_at	RBMS3	1.23265	3.01354e-06
11756547_a_at	CLU	1.23462	7.97388e-05
11730390_at	SEMA3A	1.23506	0.000342572
11731039_s_at	IL15RA	1.23518	6.96334e-08
11721390_at	HTRA3	1.23534	3.79923e-05
11718900_a_at	TGFBR3	1.23652	1.50718e-05
11755663_s_at	FOXO3	1.23674	4.94788e-06
11740475_x_at	NOX4	1.23747	3.12508e-05
11716424_a_at	PCDHGA8	1.23805	3.91367e-06
11726771_a_at	XAF1	1.24017	8.40117e-06
11727151_a_at	PRICKLE1	1.24094	0.000360548
11759946_at	MAPK14	1.24219	1.09648e-07
11743626_s_at	LGR4	1.24256	0.000244974
11759316_at	NFIC	1.24279	4.59217e-05
11718620_a_at	CHRDL1	1.24382	0.000443492
11727161_a_at	NFIX	1.24456	8.8411e-06
11715542_s_at	THY1	1.24632	0.000229411
11755100_a_at	COL16A1	1.24636	3.31946e-05
11764239_s_at	TBRG1	1.24865	2.75899e-08
11755386_a_at	HDC	1.2494	0.000518805
11759403_x_at	VCAN	1.24989	0.00049101
11723112_a_at	CCDC84	1.25108	1.52053e-10
11716512_a_at	SRRM2	1.25138	8.85553e-06
11723123_at	SH3PXD2B	1.25189	9.07338e-05
11716132_a_at	FSTL3	1.25342	4.42519e-06
11715490_s_at	AMY1C (includes others)	1.25469	7.37464e-06
11717397_a_at	DDB2	1.25514	7.93848e-15
11754368_a_at	FBN1	1.25556	0.000165583
11746225_at	GAS6-AS1	1.25586	6.17838e-14
11720080_at	NTRK2	1.25659	1.69672e-05
11741485_a_at	SLITRK3	1.25742	8.70287e-06
11720616_a_at	DNM1	1.25769	6.30392e-06
11721995_a_at	LRRC32	1.25916	0.000136007
11733253_a_at	FBLN2	1.26633	1.97753e-06
11728596_a_at	FAM180A	1.2674	0.000143592
11760254_at	IFI44	1.27149	5.43373e-05
11733494_a_at	N4BP2L2	1.27663	2.27221e-12
11722855_at	PDGFD	1.27782	0.000890993
11724914_at	SPATA18	1.27875	4.64766e-09
11733216_s_at	USP53	1.27939	2.55486e-05
11762748_s_at	TRA2A	1.28099	6.35114e-05
11730521_a_at	SLITRK2	1.28304	1.1844e-05
11759678_at	RAB12	1.28417	3.39034e-09
11723961_s_at	PTN	1.28424	0.000390238
11723222_s_at	MYOT	1.28506	8.57616e-06
11718293_a_at	CDKN2A	1.28612	8.53542e-11
11759207_at	CNKSR2	1.28767	0.000111752
11727125_a_at	NECTIN3	1.28798	1.05658e-11
11757437_s_at	PODN	1.28821	7.00172e-07
11726972_s_at	HRCT1	1.28952	5.31906e-05
11756922_a_at	VASN	1.29366	1.09987e-07
11726434_at	CHL1	1.29453	7.69369e-06
11758672_s_at	UCHL1	1.29966	0.000676754
11743250_a_at	MMP2	1.3011	0.000301626
11721291_a_at	F3	1.30188	0.000629336
11759615_x_at	PRPF38B	1.30512	3.06011e-08
11739503_at	ABCA1	1.30633	2.67229e-09
11760507_at	ELF2	1.30877	2.73014e-10
11717073_a_at	AEBP1	1.31197	1.05609e-08
11724687_a_at	PCSK5	1.31226	3.24818e-05
11757266_s_at	GPX3	1.31753	2.54581e-05
11729157_a_at	MFAP4	1.31922	5.81789e-06
11758598_s_at	SERPINE2	1.32294	0.000359653
11718534_at	NKTR	1.3253	9.11326e-07
11727638_a_at	AHI1	1.32827	1.42181e-07
11720387_a_at	MRC2	1.33031	1.16601e-05
11733304_x_at	ZMAT3	1.33721	1.0892e-12
11759573_at	OGA	1.34049	2.4544e-08
11744830_x_at	NPIPB5 (includes others)	1.34573	1.00224e-07
11727015_s_at	PAPPA	1.34943	5.29179e-07
11720528_at	LTBP2	1.35149	3.93238e-06
11745030_at	LINC00597	1.35157	2.88583e-12
11759820_s_at	ABCA6	1.35595	9.37957e-06
11727390_a_at	STEAP2	1.35866	2.56221e-07
11737871_a_at	TMEFF2	1.3604	3.71542e-05
11754601_s_at	SPON2	1.36264	8.79074e-07
11729604_s_at	GPC3	1.36599	1.60871e-05
11720749_a_at	INMT	1.37201	1.00612e-09
11742712_a_at	THBS2	1.37941	4.57164e-06
11723456_x_at	PI16	1.38102	1.00188e-05
11732712_a_at	FST	1.39039	1.85792e-08
11760029_x_at	ABCA8	1.39642	0.000396045
11754442_x_at	ELN	1.40452	0.000987474
11760501_a_at	WSB1	1.41604	4.72208e-09
11729445_at	ALKAL2	1.41917	6.76368e-05
11716710_a_at	ADM	1.43896	3.48172e-05
11720051_at	SPOCK1	1.44722	1.09547e-06
11717823_s_at	TNFAIP2	1.45046	4.13895e-13
11728451_a_at	PCOLCE2	1.45473	0.000487918
11716491_s_at	SERPINA3	1.51174	1.85222e-07
11723399_at	ALPK2	1.5194	2.84134e-17
11715972_at	SMOC2	1.5322	3.18461e-09
11758051_s_at	LMO3	1.54721	2.27239e-11
11758194_s_at	DPP4	1.55228	1.65949e-07
11759907_at	ITGBL1	1.57618	6.47424e-10
11723397_a_at	ZNF385B	1.59842	5.31576e-14
11729995_a_at	GDF10	1.65709	1.5047e-09
11759895_at	PCDH9	1.68449	1.12821e-14
11721844_a_at	MFAP5	1.68856	4.17818e-07
11733091_a_at	TSPAN8	1.69695	4.7426e-08
11722758_at	NPR3	1.90901	1.51482e-10
