# Supplementary material for: Metabolic dysfunction in human skin: Restoration of mitochondrial integrity and metabolic output by nicotinamide (niacinamide) in primary dermal fibroblasts from older aged donors
Source: Aging Cell. 2020 Sep 29;19(10):e13248. doi: 10.1111/acel.13248 (PMC7576238; doi:10.1111/acel.13248)
Supplement: Supplementary file 2 — File S2 [file ACEL-19-e13248-s002.xlsx]

## Sheet: Sheet1
Probeset ID	Symbol	Expr Fold Change (old vs. young)	Expr p-value
11720607_a_at	SFRP2	-2.07858	0.00851443
11724579_a_at	L1CAM	-1.92599	0.0199774
11758002_s_at	SPHKAP	-1.85217	0.0288512
11735291_s_at	PDE4DIP	-1.80931	0.00853899
11742971_s_at	COLEC12	-1.76912	0.00596857
11718688_a_at	NES	-1.75317	0.0108191
11739782_a_at	SNCA	-1.74056	0.0127402
11717912_s_at	CXCL14	-1.67813	0.0132344
11755450_a_at	ZNF608	-1.63096	0.00409267
11745822_x_at	SRSF6	-1.58579	0.00565033
11716609_a_at	CRABP2	-1.56579	0.038631
11757373_x_at	APOC1	-1.56545	0.0183557
11719596_at	EHD3	-1.56531	0.0484698
11727679_at	SF1	-1.55758	0.0146766
11736609_at	MSX1	-1.55174	0.0443466
11744803_x_at	MDK	-1.54057	0.00536962
11738633_x_at	GPAT2	-1.52239	0.000114115
11757575_x_at	HSD17B14	-1.49173	0.00499647
11729728_a_at	METRN	-1.4784	8.01e-05
11717886_a_at	PLAU	-1.474	0.0379211
11728049_s_at	HIST1H4J	-1.45892	0.000127698
11757278_x_at	ASS1	-1.44517	0.016996
11727935_at	MGARP	-1.44334	0.0288306
11740068_at	CCDC8	-1.44096	0.00109783
11731090_s_at	CACHD1	-1.43446	0.0306355
11756522_a_at	SCARB1	-1.4308	0.0006571
11720708_a_at	PPARG	-1.41646	0.0089007
11738416_a_at	NTNG1	-1.39567	0.0162125
11720294_a_at	PLPP2	-1.39188	0.00326739
11743127_x_at	CHCHD10	-1.39156	0.0352417
11725137_x_at	SYNGR1	-1.38395	0.00164009
11744511_x_at	ITGB3BP	-1.3761	0.00742999
11743314_a_at	FASN	-1.37254	0.0118279
11715959_a_at	SREBF1	-1.36684	0.0234582
11715210_s_at	PNMA8A	-1.36288	0.0110318
11722865_at	NETO2	-1.35953	0.0205807
11730507_at	NR0B1	-1.35906	0.0480868
11739798_a_at	LY6K	-1.35626	0.0461919
11748368_x_at	POR	-1.35146	0.000944221
11726224_s_at	HNRNPL	-1.34381	0.00998568
11722761_a_at	GATA2	-1.34099	0.0211604
11730442_s_at	FAM155A	-1.33505	0.0405988
11728826_s_at	TRNP1	-1.33265	0.0210577
11715233_s_at	SPATC1L	-1.33221	0.000426681
11743283_a_at	TIMM10	-1.33198	0.0318133
11727045_at	CNIH3	-1.32704	0.0455757
11724822_a_at	CWF19L2	-1.32158	0.0176131
11739339_s_at	TENT5C	-1.31976	0.0176138
11726189_x_at	HCFC1R1	-1.3177	0.028798
11757905_x_at	KRT18	-1.31714	0.00703348
11721177_at	PITX1	-1.31623	0.0355977
11736044_a_at	MYH10	-1.31615	0.0393464
11720953_x_at	PDCD5	-1.31288	0.00932671
11741268_a_at	LDB2	-1.3121	0.0288961
11740375_a_at	RGS10	-1.31154	0.00708702
11754505_a_at	SLC39A4	-1.30919	0.00143307
11744440_s_at	CDK5RAP3	-1.30915	0.00432473
11715627_x_at	ALDH2	-1.30895	0.0115514
11715373_a_at	TRIM28	-1.30463	0.0268362
11729695_a_at	MVD	-1.30185	0.0187885
11723467_a_at	NDUFA3	-1.30149	0.00343898
11725418_a_at	LPCAT2	-1.29992	0.000584048
11733969_a_at	SHMT1	-1.29873	0.00142044
11729387_x_at	RPL31	-1.29681	0.00917206
11721483_at	CCDC85B	-1.29651	0.00691857
11719811_a_at	TRIB3	-1.2947	0.0422836
11763700_x_at	FAAP20	-1.29238	0.00132233
11721756_a_at	DENND2A	-1.29196	0.0289319
11754340_a_at	ELAC2	-1.29163	0.00649787
11757462_a_at	OSGEP	-1.2894	0.000282836
11718283_a_at	EIF4EBP1	-1.28938	0.0138916
11739277_at	SDC3	-1.28894	0.0191659
11744891_at	LOC339803	-1.28859	0.00256331
11744948_x_at	SEMA3F	-1.28785	0.0035908
11719382_a_at	PPIH	-1.28751	0.00154911
11721712_at	SHROOM3	-1.28372	0.0411876
11716982_at	CMSS1	-1.28361	0.00197235
11755873_a_at	ACSS1	-1.28212	0.00392846
11757999_s_at	RAB38	-1.28106	0.0125123
11722584_a_at	CAST	-1.27905	0.00613681
11715526_s_at	DDX39B	-1.27738	0.0153314
11716848_a_at	PREX1	-1.27693	0.0143519
11721721_a_at	MSH5	-1.27625	0.0334147
11735754_a_at	EPHB4	-1.27596	0.0496114
11733234_at	PTGER1	-1.27509	0.00433994
11718588_a_at	BEX4	-1.27465	0.0314188
11731229_at	ALX1	-1.27463	0.0394551
11725025_s_at	ISYNA1	-1.27453	0.0175454
11719886_a_at	IFI44	-1.27046	0.00171199
11731113_a_at	PEMT	-1.26926	0.00636288
11755778_a_at	ROBO4	-1.26897	0.0228687
11753939_x_at	PSMB10	-1.26865	0.0020308
11724510_at	PMAIP1	-1.26679	0.0480379
11734981_x_at	RALY	-1.26576	0.00146616
11755505_a_at	ZSWIM7	-1.26491	0.0208677
11743958_at	SNX8	-1.26489	2.71e-05
11727668_a_at	MTA1	-1.2647	0.0382082
11728062_a_at	SH3BP1	-1.26123	0.0113443
11734935_a_at	ARID5A	-1.25914	0.013176
11755671_a_at	SYTL2	-1.25873	0.0195815
11728255_s_at	NOP53	-1.25827	0.012094
11717024_at	MRPL23	-1.25697	0.0214871
11718085_s_at	LYN	-1.2556	0.0162599
11757528_x_at	NOL12	-1.25439	0.0153866
11723251_at	RPS15A	-1.25424	0.013734
11721564_a_at	PLA2G4C	-1.25386	0.00645678
11743479_s_at	PIN4	-1.25358	0.015008
11759579_at	CNPY2	-1.25332	0.0426123
11720117_a_at	SIPA1	-1.25332	0.00683894
11755155_x_at	SMARCB1	-1.25199	0.00505659
11758687_s_at	TMEM18	-1.25199	0.0253085
11718228_a_at	R3HDM4	-1.2499	0.0185268
11730877_a_at	EBAG9	-1.24725	0.0494215
11730791_at	SVIP	-1.24628	0.0474384
11718894_a_at	RFC1	-1.24596	0.0478388
11743499_a_at	PSMG4	-1.24503	0.00836849
11732768_at	RNF152	-1.24479	0.0193305
11736099_at	CCDC59	-1.24445	0.022538
11721729_a_at	ADGRB2	-1.24409	0.00122816
11754075_s_at	SMARCE1	-1.24347	0.0247371
11756502_a_at	COA5	-1.24321	0.0137594
11754142_x_at	PTMA	-1.24224	0.0344741
11721626_a_at	43349	-1.2419	0.0190483
11745130_x_at	HMGB3	-1.24181	0.0261134
11717589_a_at	EXOSC8	-1.24103	0.0405701
11759962_at	TPRKB	-1.24101	0.0318068
11743937_at	SLC7A14	-1.24069	0.00181745
11756262_a_at	NUBP1	-1.2398	0.00776706
11720730_at	CSDC2	-1.23833	0.0215922
11725895_a_at	RIN1	-1.238	0.0412255
11719653_at	SV2A	-1.23715	0.0214661
11754568_s_at	FOXRED1	-1.23669	0.00135898
11763730_x_at	ARL6IP4	-1.23619	0.00276401
11719138_at	MGME1	-1.23501	0.00160087
11721336_at	LDOC1	-1.23472	0.0236579
11753836_x_at	BANF1	-1.23352	0.0134827
11745243_x_at	NBPF10 (includes others)	-1.23233	0.0474102
11717014_x_at	SNRPF	-1.23163	0.010089
11725963_a_at	LONP1	-1.23113	0.0400049
11736147_s_at	LYRM2	-1.23064	0.0295008
11743536_at	VRK1	-1.22987	0.0391423
11727890_a_at	PFDN6	-1.22879	0.011868
11750303_x_at	B3GALT5-AS1	-1.22868	0.0226923
11730188_s_at	OLA1	-1.22822	0.0178833
11747840_x_at	NSMCE4A	-1.22684	0.00806421
11747513_x_at	GUSBP1	-1.22626	0.0453475
11730719_x_at	AP1S2	-1.22615	0.0451498
11717783_x_at	PHF5A	-1.22553	0.0108284
11746499_a_at	GSTO2	-1.2227	0.00382538
11753965_at	MSL3P1	-1.2219	0.000371424
11725972_s_at	HNRNPF	-1.22181	0.00154599
11719082_a_at	GADD45GIP1	-1.22119	0.0100125
11722256_a_at	SCRN2	-1.22078	0.00387641
11746403_x_at	CEP70	-1.22008	0.0365456
11754827_x_at	FBXO17	-1.21991	0.0186018
11721325_a_at	GCAT	-1.21917	0.00121041
11719186_a_at	N4BP2L2	-1.21913	0.00646752
11731038_a_at	FIBCD1	-1.21882	0.00151985
11751638_a_at	NT5C	-1.21871	0.000464522
11744263_s_at	RAC2	-1.21851	0.0326846
11754766_a_at	MRPL32	-1.21741	0.0228607
11754980_a_at	SMARCD3	-1.21704	0.0299857
11743147_at	ZNF22	-1.21576	0.00835613
11756651_a_at	TAF12	-1.2156	0.0252851
11732527_a_at	TBX5	-1.21558	0.0447153
11736067_a_at	HYPK	-1.21534	0.0183294
11746076_a_at	ZNF511	-1.2129	0.0246428
11736093_a_at	RBM42	-1.21201	0.0413572
11716571_at	RPA1	-1.21177	0.0145394
11724388_at	ZNF721	-1.21148	0.00416042
11716313_x_at	MRPS21	-1.21103	0.00539726
11720809_x_at	MZT2B	-1.21057	0.00160105
11722624_a_at	CNOT3	-1.21004	0.00622038
11717987_a_at	MRPL40	-1.20902	0.00347574
11723173_at	IL17RD	-1.20884	0.03486
11718703_a_at	INO80E	-1.20868	0.0351424
200051_PM_at	SART1	-1.20761	0.0350621
11733319_a_at	TRPC4	-1.20647	0.0404729
11724289_at	TMEM256	-1.20524	0.007006
11753991_x_at	MYL6B	-1.20473	0.0145329
11744173_x_at	DNAJC4	-1.20449	0.0262659
11737409_x_at	BTF3	-1.20428	0.00659031
11715890_x_at	ATP5ME	-1.20406	0.014798
11744085_at	UBALD2	-1.20373	0.0275919
11716168_s_at	MRFAP1L1	-1.20293	0.00404193
11727060_a_at	MRPS36	-1.20212	0.00572866
11720950_at	PFDN4	-1.20194	0.0406998
11734336_x_at	SIGIRR	-1.20168	0.0280454
11715252_at	RSRC1	-1.20156	0.0273037
11724577_a_at	CCK	-1.2015	0.00132502
11728311_x_at	ERCC1	-1.20094	0.0197868
11751842_x_at	NACA	-1.19999	0.0110645
11724798_x_at	MAGOH	-1.19976	0.0172982
11756166_a_at	TTC32	-1.19921	0.0377354
11718426_a_at	HSDL2	-1.19907	0.0168125
11744562_x_at	EVA1B	-1.19902	0.017917
11746009_a_at	ACAT2	-1.19892	0.0309951
11739214_at	SLC25A23	-1.19891	0.0412489
11758693_s_at	PSME2	-1.19856	0.0329049
11722311_a_at	COQ2	-1.1984	0.021949
11745904_a_at	UQCC2	-1.19804	0.0317373
11719196_s_at	RTL8A	-1.1976	0.00984823
11731512_a_at	DYRK4	-1.19737	0.0355404
11721296_a_at	NDUFB1	-1.19726	0.0236762
11757501_a_at	POLR2I	-1.19668	0.0176651
11755811_a_at	ZNF266	-1.19657	0.0211131
11725396_at	TWISTNB	-1.19655	0.0448791
11725425_s_at	RAB27A	-1.19574	0.00661266
11723496_a_at	YBEY	-1.1957	0.00908859
11756220_x_at	ROBO3	-1.19529	0.00708398
11721822_a_at	FSD1	-1.19524	0.0134356
11753524_x_at	RPL14	-1.19505	0.00292781
11722254_at	UQCC3	-1.19467	0.0157736
11719482_a_at	MRPL21	-1.19465	0.00707056
11737757_a_at	CARS	-1.19459	0.0218689
11720938_a_at	TIMM17B	-1.19454	0.00845531
11758719_at	RPS25	-1.19436	0.000412637
11718303_a_at	PAFAH1B3	-1.19345	0.0216695
11757656_x_at	RPAIN	-1.1932	0.00158093
11735776_x_at	HIST1H4K	-1.19245	0.0453984
11756299_x_at	SNRPA	-1.19197	0.0284953
11739561_at	GDAP1	-1.19172	0.00769318
11743551_at	PAK1IP1	-1.19154	0.0389883
11739234_at	SAFB2	-1.19152	0.0242549
11763698_x_at	MBIP	-1.18909	0.0156403
11728742_a_at	ARAP3	-1.18844	0.0189743
11730026_x_at	PQBP1	-1.18829	0.00427851
11746430_a_at	SLC16A7	-1.18819	0.04951
11725231_a_at	CEP290	-1.18815	0.00673137
11745199_x_at	ANKRD9	-1.18804	0.0472016
11748405_a_at	MDC1	-1.18778	0.0283861
11733883_at	TTF1	-1.1877	0.024745
11721379_a_at	P3H3	-1.18734	0.0479378
11718388_a_at	NUDT2	-1.18666	0.0463946
11715231_x_at	RPL36	-1.18638	0.00709801
11756464_x_at	HDGFL2	-1.18611	0.0250475
11743630_s_at	RPL26L1	-1.1848	0.00455185
11751746_a_at	GAMT	-1.18462	0.025832
11747960_x_at	GTF3A	-1.18453	0.011235
11721326_at	C3orf14	-1.18396	0.021695
11731129_x_at	ATP5IF1	-1.18391	0.00274122
11764021_x_at	CAMTA1	-1.18343	0.00674357
11757703_x_at	SNRPG	-1.18308	0.0247001
11745569_s_at	LSP1P3	-1.18303	0.0397134
11735676_a_at	OSGIN1	-1.18283	0.0153924
11717158_at	ZNF593	-1.18282	0.00682366
11729412_x_at	PAXX	-1.18266	0.0282459
11721070_a_at	DEF8	-1.18263	0.0286609
11718908_s_at	CHST2	-1.1823	0.0264182
11725890_s_at	ABCC6	-1.18199	0.029242
11723111_a_at	EMILIN2	-1.18177	0.00910577
11715524_a_at	COTL1	-1.18084	0.0426926
11758168_s_at	MAGEF1	-1.18037	0.0115653
11744470_x_at	MIF	-1.17998	0.0112808
11730975_at	SGF29	-1.17964	0.0171519
11748490_a_at	ZNF462	-1.17893	0.0279161
11746511_s_at	SEPHS1	-1.17892	0.0268254
11743554_x_at	KIN	-1.17873	0.0153487
11743504_at	BCCIP	-1.17862	0.0186982
11719566_a_at	MRPS15	-1.17831	0.0132573
11722225_a_at	ADAM8	-1.17822	0.00138688
11729745_a_at	DNAJC17	-1.17815	0.00930836
11725135_a_at	VPS16	-1.17775	0.0264427
11723799_x_at	CSTF3	-1.17722	0.0339202
11728714_a_at	THOC6	-1.17704	0.0268823
11757059_x_at	RPL36A	-1.17677	0.00120731
11737620_a_at	PRR16	-1.17611	0.00916988
11755319_a_at	ANKRD13D	-1.17606	0.0102217
11744411_s_at	RSL24D1	-1.17585	0.0258833
11754678_a_at	SLC25A43	-1.1755	0.00691061
11719463_a_at	LSR	-1.1752	0.0412356
11741074_s_at	METTL18	-1.17516	0.00726107
11719965_s_at	U2AF1/U2AF1L5	-1.17515	0.00931333
11757047_x_at	ATF4	-1.17504	0.0363911
11720858_a_at	INSR	-1.17446	0.0420749
11721042_at	NSMCE2	-1.17442	0.0066443
11720783_a_at	EDF1	-1.17439	0.0289379
11756021_x_at	SNRPB2	-1.17415	0.020086
11716789_s_at	TARS	-1.17405	0.0312781
11733034_s_at	STMP1	-1.174	0.00643262
11724073_a_at	PPP2R3B	-1.17384	0.0336698
11755368_a_at	MSH6	-1.1734	0.0282177
11757676_x_at	SEM1	-1.17324	0.00434238
11750884_a_at	AKAP8L	-1.17315	0.0249217
11744323_s_at	PWWP2A	-1.17251	0.00472485
11717537_a_at	VEGFB	-1.17235	0.0461426
11727587_x_at	HAGHL	-1.17213	0.0333712
11719721_x_at	LSM7	-1.17126	0.0328192
11737843_x_at	SMIM11B	-1.17122	0.0072996
11717022_x_at	TMEM222	-1.17121	0.0180051
11719087_at	CCDC124	-1.17116	0.0121963
11718831_at	NDUFA2	-1.17083	0.00694788
11718062_a_at	NME3	-1.17065	0.0158798
11734521_x_at	SCLT1	-1.17063	0.0348369
11717693_at	CEBPG	-1.17006	0.0252983
11720213_x_at	PPAN	-1.16989	0.0343588
11721683_a_at	MRPS9	-1.16954	0.00423471
11754221_s_at	FAM104B	-1.16952	0.0277153
11729922_a_at	RENBP	-1.16886	0.0166568
11741326_x_at	ENSA	-1.16881	0.00296788
11747433_a_at	C11orf54	-1.16858	0.0492466
11730376_at	SURF2	-1.16837	0.0257317
11758692_s_at	TRIM24	-1.16755	0.0147665
11724404_a_at	WTAP	-1.16716	0.0372861
11749660_a_at	MOV10	-1.16687	0.0108459
11757977_s_at	SLC12A7	-1.16677	0.0452614
11718765_a_at	NDUFA6	-1.16665	0.00361258
11718000_x_at	MPLKIP	-1.16661	0.0251008
11753518_x_at	YWHAE	-1.16605	0.020821
11721282_a_at	POLR2H	-1.16559	0.0365871
11727794_s_at	EIF3E	-1.16549	0.00366765
200035_PM_at	CTDNEP1	-1.16523	0.049496
11752841_x_at	TM7SF2	-1.16493	0.0465611
11744384_x_at	ATP5MD	-1.16469	0.0214419
11734920_s_at	PCYOX1L	-1.16454	0.0222078
11745410_a_at	SLC36A1	-1.1645	0.0104637
11716289_a_at	BLOC1S1	-1.16444	0.0400686
11722296_at	LRFN4	-1.16358	0.0325965
11721542_a_at	43168	-1.16339	0.048926
11728534_a_at	SPSB2	-1.16301	0.0285376
200019_PM_s_at	FAU	-1.16257	0.000525644
11716827_at	RPS19BP1	-1.16254	0.0151191
11737442_x_at	ST7L	-1.16237	0.00776884
11722226_s_at	SDHAF3	-1.16234	0.0192972
11720522_a_at	NSDHL	-1.16175	0.0307537
11719749_a_at	EBPL	-1.16128	0.0194226
11754826_x_at	EEF1D	-1.16073	0.0299674
11721962_a_at	SLC4A8	-1.16068	0.00972277
11717309_x_at	WDR75	-1.16066	0.0376236
11719682_s_at	NSA2	-1.16056	0.0487921
11720785_a_at	CLASRP	-1.16043	0.035906
11718043_a_at	MED17	-1.16016	0.00632652
11727153_s_at	LRRC1	-1.15997	0.0117215
11754779_a_at	MSANTD2	-1.15994	0.018717
11715184_x_at	RPL38	-1.15984	0.0407187
11715981_a_at	VPS11	-1.15973	0.0139037
11735123_x_at	POLR1E	-1.15922	0.0392383
11749336_a_at	MRPL47	-1.15914	0.00785944
11750069_x_at	ALKBH2	-1.1591	0.000777356
11748800_x_at	POU2F2	-1.15863	0.0359536
11731247_a_at	GTPBP8	-1.15858	0.0415893
11722629_a_at	NGDN	-1.15858	0.0254573
11725640_a_at	NSL1	-1.15852	0.0280454
11757541_x_at	TXNDC17	-1.15816	0.0314229
11715759_at	RPL36AL	-1.15802	0.00794179
11718158_a_at	NMI	-1.15801	0.0431963
11756965_a_at	RRP1	-1.15783	0.0290292
11717597_x_at	GNAS	-1.15773	0.0461932
11755721_a_at	ATP6V1G2	-1.15768	0.0474061
11756515_s_at	EXOSC1	-1.15759	0.0110729
11756366_x_at	EWSR1	-1.15734	0.029774
11719136_at	THOC1	-1.15719	0.0257506
11720129_a_at	COMTD1	-1.15701	0.0218353
11745055_x_at	MRPL43	-1.15671	0.0116104
11721128_a_at	DNAJC2	-1.15646	0.0195803
11724227_a_at	SUPT20H	-1.15641	0.0174998
11741688_a_at	LRP5L	-1.15603	0.0285106
11729698_a_at	PTPA	-1.15595	0.0158103
11730775_x_at	CFDP1	-1.15556	0.0388725
11745891_x_at	PTPRN	-1.15533	0.0266701
11734568_a_at	MUTYH	-1.15481	0.0083964
11723426_a_at	ETFB	-1.15432	0.0496834
11732144_a_at	BBS2	-1.15406	0.0230776
11757354_x_at	FBXO25	-1.15406	0.0309931
11753903_a_at	TP53TG1	-1.15383	0.0101131
11727709_s_at	LIPT1	-1.15379	0.0236077
11748407_x_at	SCAF8	-1.15372	0.0281739
11747908_s_at	CUL7	-1.15353	0.0411286
11744044_s_at	PCYT2	-1.15341	0.0404197
11730854_a_at	TMEM39B	-1.15341	0.0446837
11725847_s_at	FAM76B	-1.15338	0.0193326
11720329_at	MRM3	-1.15332	0.00122876
11751868_x_at	C8orf59	-1.15318	0.0211088
11716411_x_at	RPS4Y1	-1.15298	0.00475961
11719098_a_at	MVK	-1.15278	0.0117281
11753811_x_at	ENY2	-1.15252	0.0186447
11744223_x_at	ATP5F1D	-1.15239	0.0412944
11744082_at	MRPS31	-1.15233	0.0353633
11756336_s_at	ZNF23	-1.15233	0.0309155
11756438_a_at	SAFB	-1.15103	0.0326521
11733220_a_at	MRPL11	-1.15083	0.0256441
11716432_a_at	MNAT1	-1.15038	0.0172473
11746586_a_at	NDUFS7	-1.15027	0.0240587
11718514_s_at	TSPAN14	-1.1502	0.0438338
11761125_at	SNX5	-1.15019	0.00346329
11722660_a_at	NFE2L3	-1.15001	0.0430903
11718094_a_at	NPRL2	-1.14987	0.0240645
11758775_at	SRPRB	-1.14968	0.0129545
11716555_at	PSMG3	-1.14959	0.0338903
11754216_x_at	ZBTB8OS	-1.14949	0.0133141
11718991_a_at	NDUFB7	-1.14908	0.0289465
11744786_x_at	OGFR	-1.14904	0.0459776
11730601_a_at	INO80B	-1.14885	0.0437117
11727631_s_at	APBA2	-1.14882	0.0402052
11757699_x_at	PSMD4	-1.14859	0.00529024
11744800_x_at	FLT3LG	-1.14853	0.0495865
11757878_s_at	UBE2E1	-1.14841	0.00153813
11719316_s_at	PIBF1	-1.1476	0.0273653
11758135_s_at	ATP5MPL	-1.14729	0.0173536
11751227_x_at	CCDC91	-1.14721	0.0193677
11717484_x_at	PDHA1	-1.14717	0.0331247
11715516_x_at	PSMD3	-1.14716	0.047093
11744326_s_at	RPL37	-1.14697	0.0141967
11751269_a_at	SUPT3H	-1.14679	0.00327682
11742874_at	CINP	-1.14668	0.0247212
11752436_x_at	MAP9	-1.1465	0.0304322
11724672_s_at	ELP5	-1.14648	0.00504335
11761589_x_at	HNRNPD	-1.14646	0.0336131
11735792_a_at	THOC5	-1.14592	0.0393297
11723766_at	GFER	-1.1454	0.0182765
11744390_s_at	TIMM8B	-1.14532	0.0443
11721713_a_at	EID2	-1.1453	0.0156719
200088_PM_x_at	RPL12	-1.14518	0.000385352
11718190_s_at	DGLUCY	-1.14503	0.0373347
11756405_s_at	GCSH	-1.14481	0.0271471
11724455_a_at	ZDHHC1	-1.14455	0.0422914
11720465_a_at	MTREX	-1.14452	0.0249946
11734213_s_at	PTPMT1	-1.14451	0.0343067
11751571_x_at	SGCA	-1.14442	0.0322255
11721682_s_at	RBMX2	-1.14437	0.00719057
11731461_x_at	CPM	-1.14397	0.0483147
11718417_a_at	ECSIT	-1.14389	0.0107823
11757481_a_at	COPS6	-1.14378	0.0306243
11756086_x_at	HNRNPA1L2	-1.14324	0.0475452
11756005_x_at	COMMD4	-1.14304	0.0475502
11718040_x_at	SNRPE	-1.14287	0.0431812
11725153_a_at	NFKB2	-1.14268	0.018995
11717214_s_at	NSMAF	-1.14147	0.0297815
11732220_a_at	ECI1	-1.14146	0.00946187
11718881_a_at	PSMC4	-1.14111	0.0256342
11731434_s_at	MRPL34	-1.14095	0.0190142
11761581_x_at	MPHOSPH6	-1.14063	0.0143786
11738138_x_at	HSPBP1	-1.14061	0.0181278
11742960_a_at	MEPCE	-1.14051	0.0310444
11736210_at	MRPL57	-1.14025	0.0276365
11723719_at	C12orf45	-1.13964	0.0148311
11757070_x_at	LLPH	-1.13935	0.0110158
11722607_at	UFSP2	-1.13928	0.0235736
11759923_at	TRIM4	-1.13871	0.027175
11724749_at	CEND1	-1.13816	0.0342468
11756108_a_at	CHAF1B	-1.13811	0.0319932
11723817_at	ARHGAP29	-1.13784	0.00909458
11715329_at	SLC6A15	-1.13745	0.0391402
11715693_s_at	CIRBP	-1.13739	0.0323463
11742100_x_at	ZNF195	-1.13714	0.0396741
11757987_s_at	PATZ1	-1.13705	0.00876887
11747770_a_at	ARMC5	-1.13638	0.0312874
11726165_at	ZNF518B	-1.13621	0.00156176
11755173_a_at	THG1L	-1.13593	0.0150591
11726461_a_at	PDCD2	-1.13554	0.0483692
11756526_a_at	MRPL48	-1.13474	0.0237433
11727990_at	FAXC	-1.13466	0.0466936
11760309_a_at	SCYL1	-1.13461	0.0212513
11753031_x_at	AES	-1.13442	0.0371199
11721726_a_at	IFT88	-1.13441	0.0288939
11718596_a_at	CCDC12	-1.13379	0.0226661
11744497_a_at	FAM149B1	-1.13373	0.00476749
11756379_x_at	H3F3A/H3F3B	-1.13364	0.0307834
11744139_at	TPGS1	-1.13353	0.044511
11746020_a_at	THUMPD2	-1.13294	0.0225074
11723039_x_at	SRSF3	-1.13292	0.0438467
11754828_a_at	BTN2A2	-1.13265	0.0207881
11746273_x_at	DUS4L	-1.13261	0.0156576
11745852_a_at	NUBP2	-1.13254	0.0248876
11720941_at	DDX54	-1.13201	0.0179368
11715774_s_at	IMP3	-1.13166	0.0359672
11759903_s_at	SDCCAG8	-1.13132	0.0240896
11715997_a_at	NDUFC1	-1.13117	0.0288315
11742667_x_at	RPS28	-1.13111	0.0398497
11717266_s_at	CAMK2G	-1.13071	0.0333583
11744836_x_at	RPL35	-1.13067	0.00097205
11715694_at	COX7B	-1.13066	0.042137
11724332_at	C6orf226	-1.13064	0.0121487
11734157_a_at	LENG1	-1.13039	0.0227062
11718146_a_at	HPCAL1	-1.13014	0.0472913
11718764_at	COX5B	-1.13007	0.0222795
11717252_x_at	NDUFB11	-1.13005	0.04797
11744280_a_at	TIMM44	-1.1299	0.00750765
11754309_s_at	PTPRN2	-1.12971	0.0168069
11748014_s_at	VDAC3	-1.12968	0.0436905
11717547_a_at	INTS12	-1.1293	0.00672434
11748883_a_at	FAM217B	-1.12928	0.0108172
11716047_a_at	GATD3A/GATD3B	-1.12918	0.00936171
11717156_s_at	ACP1	-1.12912	0.00934166
11731879_a_at	NLRP1	-1.12887	0.046144
11717908_s_at	FAM136A	-1.12864	0.0200355
11756641_a_at	ZNF256	-1.12795	0.00566988
11722582_a_at	PRKRIP1	-1.1279	0.00705871
11736599_a_at	DLG3	-1.12779	0.0311163
11715580_a_at	TBCB	-1.12749	0.0453263
11738186_a_at	PDE8B	-1.12723	0.00699579
11732260_a_at	TOPORS	-1.12707	0.0441589
11755338_a_at	SPAG7	-1.12703	0.0306074
11733743_a_at	AAMDC	-1.12685	0.0483783
11723304_a_at	TRAPPC1	-1.12684	0.0402706
11725053_x_at	TOP1MT	-1.12679	0.0493129
11729162_x_at	RPF2	-1.12665	0.0445248
11721111_a_at	ACOT13	-1.12597	0.0326126
11723480_at	SAAL1	-1.12597	0.0479384
11757375_x_at	RPS15	-1.12579	0.00600782
11733731_s_at	BCKDHA	-1.12569	0.042994
11728588_at	MFSD13A	-1.12558	0.0122034
11718537_s_at	FAHD2B	-1.12542	0.0492074
11718009_a_at	STX18	-1.12532	0.034965
11739500_a_at	APOPT1	-1.12529	0.0480189
11753951_s_at	PSPC1	-1.12513	0.0498213
11749178_a_at	GALK2	-1.12511	0.0307703
11716398_a_at	MRPL1	-1.12506	0.0279272
11743935_a_at	FGD1	-1.12503	0.0465258
11724286_at	FRMD4A	-1.12448	0.0401572
11757978_s_at	RAMAC	-1.1244	0.0242459
11732310_a_at	CTU2	-1.12387	0.0193149
200043_PM_at	ERH	-1.12382	0.0446399
11756437_x_at	RPS18	-1.12345	0.0401262
11745863_a_at	LOC730098	-1.12334	0.0403771
200029_PM_at	RPL19	-1.12321	0.00538112
11717236_x_at	RPS7	-1.12319	0.0476578
11728496_a_at	GNRH1	-1.12228	0.0444565
11725408_a_at	DEAF1	-1.12215	0.0423715
11743991_at	MRGBP	-1.12207	0.0440782
11727829_a_at	SNAP29	-1.12201	0.0245091
11721276_s_at	TADA1	-1.12187	0.0254633
11730838_a_at	NUDT16	-1.12183	0.0476095
11721047_at	43351	-1.12183	0.0254707
11729807_a_at	COX6B1	-1.12179	0.00829763
11724669_a_at	MRPS22	-1.12139	0.0131779
11721639_a_at	ABHD8	-1.12135	0.0188578
11754751_x_at	BAG1	-1.1209	0.0425062
200022_PM_at	RPL18	-1.1209	0.00774633
11719875_x_at	MTX1	-1.12079	0.033808
11757099_s_at	FAM207A	-1.1205	0.0206316
11723971_a_at	APTX	-1.12029	0.000520117
11758888_at	MUT	-1.11988	0.0309917
11756258_x_at	RPL8	-1.11988	0.0126314
11756607_x_at	ZNF85	-1.11988	0.0190533
11716469_x_at	UQCRB	-1.11973	0.0403606
11756369_a_at	MECR	-1.11922	0.044708
11757820_a_at	DPY30	-1.11891	0.040384
11728379_at	EFCAB2	-1.11876	0.0342772
11723660_x_at	UBIAD1	-1.11876	0.0102267
11758144_x_at	HNRNPC	-1.11852	0.0196888
11729806_a_at	UBXN11	-1.11817	0.0117657
11721943_a_at	STAP2	-1.11798	0.0463934
11722668_at	SCAF1	-1.11783	0.0473216
11718586_a_at	SAP30BP	-1.11783	0.0298841
11763292_at	ENDOV	-1.11763	0.0183073
11753691_x_at	RPL24	-1.11751	0.00396262
11742731_at	SURF6	-1.11745	0.0235363
11718112_at	SF3A3	-1.11741	0.0362399
11720638_a_at	ACBD6	-1.11725	0.00948789
11729249_x_at	ZNF205	-1.11697	0.0343025
11755102_a_at	SELENOO	-1.11667	0.0242841
11757302_s_at	GMPS	-1.11642	0.0469701
11750124_a_at	NCAM2	-1.1164	0.00295086
11739610_a_at	CALML4	-1.11633	0.0264278
11739738_at	DCUN1D2	-1.11613	0.0361514
11755391_x_at	H2AFY	-1.11602	0.0408336
11757220_at	RPS2P32	-1.1159	0.0206486
11719629_a_at	BRD2	-1.11583	0.0247477
11720484_a_at	MRPL9	-1.11578	0.0375451
11739446_a_at	NELFCD	-1.115	0.0338749
11724934_a_at	THAP7	-1.11487	0.0427295
11754747_x_at	QTRT1	-1.11485	0.0207831
11723768_a_at	SNX24	-1.11482	0.0465252
11746119_s_at	SYNCRIP	-1.11467	0.0487781
11725841_at	ZSCAN16	-1.11465	0.0380513
11743691_a_at	MRPL30	-1.11452	0.0431528
11729905_a_at	LRCH2	-1.11407	0.0468779
11754639_a_at	GAS8	-1.11381	0.0178635
11741360_x_at	RALGDS	-1.1137	0.0275618
11744466_x_at	TAF9	-1.11364	0.0198521
11758073_s_at	ZC3H15	-1.11357	0.0176903
11719095_s_at	CYB5B	-1.1135	0.043758
11751010_x_at	IK	-1.11328	0.0183686
11759203_a_at	ZNF223	-1.11304	0.0403716
11733095_s_at	SET	-1.113	0.0415941
11718285_s_at	MRPL45	-1.11275	0.0255495
11717330_at	BMS1	-1.11239	0.0280184
11756531_a_at	MEF2C	-1.11181	0.00595911
11721550_x_at	POLR3C	-1.11102	0.00995044
11754017_a_at	RANBP3	-1.11089	0.0454365
11720346_at	GGNBP2	-1.11057	0.0338601
11720889_a_at	AGL	-1.10937	0.0441326
11747575_a_at	SORBS3	-1.10883	0.0418225
11745876_s_at	SEC11A	-1.10876	0.0443429
11754435_a_at	WRAP73	-1.10864	0.0448637
11756117_a_at	ZFP28	-1.10859	0.0159755
11753428_x_at	TATDN1	-1.1085	0.0433269
11717362_x_at	GPC1	-1.10762	0.0357173
11719464_x_at	RPS6	-1.10761	0.0353454
11723510_a_at	PLEKHH3	-1.10752	0.0138417
11732347_a_at	TCF20	-1.10694	0.0355223
11753867_a_at	NDUFA1	-1.10673	0.0446698
11732917_at	DZIP1L	-1.10665	0.0396548
11719509_a_at	PET117	-1.10662	0.0456637
11748125_a_at	PPP6C	-1.10662	0.0419409
11725782_at	ANXA2R	-1.10653	0.0390597
200040_PM_at	KHDRBS1	-1.10648	0.0406702
11747985_a_at	SGIP1	-1.10644	0.0498474
11722438_at	FLYWCH2	-1.10602	0.0441447
11740116_s_at	SSBP3	-1.10586	0.0349749
11750022_a_at	LCORL	-1.10568	0.0147199
11754758_a_at	MKRN1	-1.10552	0.0497719
11763101_x_at	NDUFB9	-1.10539	0.0329479
11733901_a_at	UQCRQ	-1.10532	0.0444307
11759681_x_at	C21orf2	-1.10528	0.0242942
11724953_a_at	PDIK1L	-1.10412	0.0496163
11733282_s_at	KRBOX4	-1.10412	0.0480856
11748755_a_at	MEIS2	-1.10386	0.0439621
11750854_a_at	STK32C	-1.10376	0.0318211
11751727_s_at	TYW3	-1.10367	0.0455532
11719617_a_at	UCK1	-1.10355	0.0343816
11716317_at	CYTH2	-1.10328	0.023511
11751969_x_at	FAM193A	-1.10303	0.048593
11744202_at	C19orf70	-1.10297	0.0484113
11743786_a_at	THAP9	-1.1025	0.0301173
11751453_a_at	MRRF	-1.10228	0.024768
11758140_s_at	CPSF6	-1.10215	0.0238274
11733544_a_at	SPEG	-1.10214	0.0432913
11725345_at	PRMT6	-1.10177	0.0321583
11715408_x_at	PSMB4	-1.10161	0.0114675
11733175_a_at	ZNF507	-1.10136	0.0484449
11750682_a_at	TPCN1	-1.10132	0.0178604
11735022_at	CEP63	-1.10128	0.0302899
11761404_at	RING1	-1.10122	0.00447083
11723906_a_at	ZNF75A	-1.101	0.043402
11722121_a_at	PC	-1.10087	0.0462568
11744235_x_at	TJAP1	-1.10084	0.0335255
11723710_a_at	COMMD3	-1.10015	0.0160089
11732563_a_at	ADAT2	-1.0997	0.0347353
11757441_s_at	SRRD	-1.09968	0.0418346
11759657_at	TOM1L1	-1.09927	0.0210705
11716506_s_at	CUL3	-1.09891	0.041249
11743752_a_at	NELFA	-1.09796	0.0238945
11718671_a_at	C11orf49	-1.09723	0.0496079
11736186_a_at	DDX51	-1.09709	0.0211489
11742965_a_at	MTERF4	-1.09706	0.0130668
11731166_a_at	PARL	-1.09699	0.019241
11744548_x_at	RPL29	-1.09677	0.00777045
11729823_s_at	DPH7	-1.09673	0.0344579
11749834_a_at	SH2B1	-1.09594	0.0431704
11716417_a_at	UNG	-1.09566	0.0457632
11718187_a_at	BNIP1	-1.09563	0.025339
11757295_x_at	PSMA6	-1.09503	0.0172404
11730269_at	NIPBL	-1.09503	0.0491979
11724327_a_at	FASTKD3	-1.09491	0.0452271
11757422_x_at	RPL23	-1.09481	0.0467301
11763837_s_at	UTY	-1.09476	0.0220351
11746148_a_at	SLC25A29	-1.09414	0.0482169
11720532_s_at	C9orf72	-1.09386	0.0446567
11727079_at	NUFIP1	-1.09375	0.0309898
11732140_at	COX16	-1.09359	0.0458399
11728045_at	EXOC3-AS1	-1.09355	0.0380925
11748555_a_at	CDKL3	-1.09329	0.0298614
11721194_a_at	RRP1B	-1.09251	0.0297273
11738316_a_at	GRK4	-1.09238	0.0385496
11716720_a_at	AKT1S1	-1.09235	0.015672
200089_PM_s_at	RPL4	-1.09218	0.00600233
11729193_s_at	MYNN	-1.09198	0.0499847
11745932_x_at	TMSB10/TMSB4X	-1.09169	0.0407273
11758587_x_at	RPL5	-1.09151	0.0342831
11739296_a_at	ICOSLG/LOC102723996	-1.09071	0.043013
11733409_a_at	MPND	-1.09001	0.0259083
11758591_s_at	CXorf57	-1.09001	0.0489955
11746413_x_at	ANKS3	-1.08967	0.0367446
11724780_x_at	MRPS17	-1.08918	0.0432093
11759643_at	NIT1	-1.08917	0.0411335
11743336_a_at	UIMC1	-1.08822	0.0414166
11758351_x_at	LOC729737	-1.08801	0.0435905
11724310_a_at	SH3BP2	-1.08772	0.030658
11720560_a_at	ZNF76	-1.08765	0.0456043
11747813_a_at	ABHD14B	-1.08753	0.0420536
11747168_a_at	CIB2	-1.08716	0.048112
11720525_a_at	HPS4	-1.08672	0.0431624
11719068_a_at	GPATCH3	-1.08654	0.035195
11743028_at	SPIRE2	-1.08616	0.0342453
11730819_s_at	TMEM230	-1.0861	0.0325919
11744896_a_at	GPSM3	-1.08598	0.0366262
11715349_a_at	COX7C	-1.08555	0.034104
11740434_x_at	MARK3	-1.08471	0.0337126
11730065_at	TIGD7	-1.08388	0.0132824
11762648_a_at	NTF4	-1.08372	0.0328398
11763561_at	CCDC146	-1.08346	0.0284911
11754482_a_at	PSMB1	-1.08252	0.021564
11728658_s_at	RPL22	-1.08249	0.039911
11736558_at	TMEM121	-1.08242	0.0350494
11763923_x_at	SNORA7B	-1.08239	0.0495128
11744791_a_at	FNDC5	-1.08159	0.0187716
11762768_at	ZNF215	-1.0814	0.0143418
11756061_x_at	RPS2	-1.08105	0.0271147
11726214_x_at	WWOX	-1.08091	0.0220047
11730118_a_at	RPP38	-1.08009	0.0336379
11737842_x_at	SNX29P1	-1.0797	0.0261964
11725572_at	TAOK2	-1.07821	0.0223647
11723287_at	TYROBP	-1.0779	0.0429115
11761863_a_at	PIGG	-1.07782	0.0456673
11737272_a_at	ZNF805	-1.07717	0.0475749
11723907_a_at	LARP1B	-1.07685	0.0274447
11758762_x_at	RPLP2	-1.07643	0.0462391
11717095_s_at	COX6A1	-1.07634	0.0180115
11724152_a_at	TNS4	-1.0757	0.0311454
11753976_a_at	ZMYM3	-1.0744	0.0281065
11735481_at	NYAP1	-1.07425	0.0367254
11731125_a_at	FBXO36	-1.07363	0.0476685
11754519_x_at	PRR4	-1.07357	0.0402252
11720291_s_at	IQCE	-1.07318	0.0317346
11717192_x_at	TNNC2	-1.07309	0.0437948
11732052_at	ZSCAN2	-1.07309	0.0305399
11761208_x_at	PSMB7	-1.07289	0.019828
11759143_at	TAF9B	-1.07267	0.0440649
11747934_x_at	DTX2P1-UPK3BP1-PMS2P11	-1.07264	0.0229614
11757264_s_at	RPS3	-1.07237	0.0373059
11752662_x_at	MKS1	-1.07198	0.0336267
11717728_at	HSPB7	-1.07169	0.0380054
11732505_a_at	TP73-AS1	-1.07031	0.0473102
11749960_a_at	PSMF1	-1.06898	0.0279379
11735027_x_at	SPN	-1.06824	0.0463747
11742535_x_at	CCNQP1	-1.06691	0.0375613
11762005_x_at	ECE2	-1.06547	0.0238581
11737870_s_at	FAM78A	-1.06494	0.0287672
11734630_a_at	DSG4	-1.06458	0.0156941
11724563_at	RHOF	-1.0645	0.0321166
11744074_a_at	GLI4	-1.06369	0.0344759
11737358_a_at	CNGA3	-1.06237	0.0207248
11725728_a_at	C1orf56	-1.06153	0.0407442
11740048_a_at	ZNF461	-1.06143	0.0448637
11736934_at	POU2F3	-1.06011	0.0397732
11741236_a_at	TRIM17	-1.05975	0.0227921
11716427_a_at	POMC	-1.05943	0.0470955
11725539_at	CACNA1H	-1.05843	0.0375963
11749865_a_at	ABLIM2	-1.05719	0.0473201
11745578_a_at	TSPEAR-AS2	-1.05689	0.0259142
11745133_a_at	FYCO1	-1.05637	0.0449556
11740169_at	ARHGAP42	-1.05589	0.029848
11729018_a_at	SPRY3	-1.05516	0.0417941
11755604_x_at	RPL7A	-1.0542	0.0228919
11737665_at	IRS4	1.05099	0.0333
11740275_a_at	LRRC25	1.05272	0.0487715
11754667_a_at	CPNE6	1.05381	0.0355458
11750595_a_at	KIF5A	1.05603	0.0334052
11740459_a_at	TRIM39	1.05641	0.039445
11738664_at	OR6A2	1.05664	0.0257426
11739706_a_at	FETUB	1.05699	0.0369969
11747651_a_at	CARNS1	1.05758	0.0290076
11737597_x_at	DLGAP1	1.06049	0.0434941
11750235_at	YWHAEP7	1.06061	0.00962191
11762221_a_at	ZNF333	1.06066	0.032278
11732092_at	FOXE3	1.06126	0.0476536
11731062_s_at	ZNF516	1.0633	0.0497074
11725446_a_at	BCL3	1.06451	0.02117
11718350_s_at	NLRP2	1.06531	0.0407203
11749442_x_at	PYCR3	1.06574	0.0379131
11753138_a_at	GDF6	1.0685	0.02943
11753520_s_at	EPHB1	1.0688	0.0370493
11751476_a_at	INPP5B	1.06906	0.0187604
11750761_x_at	PLXNB3	1.06981	0.0423361
11722082_a_at	RUFY3	1.07022	0.0433251
11720922_a_at	HCP5	1.07048	0.041017
11750523_x_at	CEACAM4	1.07147	0.0372158
11752017_a_at	SPECC1L	1.07276	0.0384346
11719338_s_at	SLC23A2	1.07291	0.0214795
11726742_at	OXNAD1	1.07381	0.0148294
11729133_a_at	STK24	1.07387	0.0451366
11720279_a_at	FAM174B	1.0741	0.0270412
11752079_x_at	ADAMTS4	1.07438	0.0485911
11752376_a_at	GHR	1.07762	0.0476946
11728056_a_at	CASP10	1.07858	0.0328107
11733666_a_at	GPATCH2L	1.07954	0.0270965
11748939_a_at	TOM1L2	1.08096	0.0331985
11761005_x_at	NDUFS2	1.08197	0.0496867
11747132_at	LOC101927183	1.08208	0.0214902
11740355_a_at	GPR137C	1.08255	0.0342124
11743453_s_at	HDAC4	1.0828	0.0446657
11733163_at	CAPN11	1.08291	0.00855515
11741006_s_at	PARG	1.08434	0.0462234
11727647_a_at	DNAJC25	1.08453	0.0419838
11723683_a_at	METTL16	1.08674	0.0225879
11741219_x_at	EDARADD	1.08773	0.0455024
11749640_a_at	TNKS	1.08838	0.011488
11736681_at	SLC46A1	1.08875	0.0326609
11734030_at	MIGA1	1.08878	0.0472731
11723606_a_at	AGFG1	1.08953	0.0318566
11762410_a_at	DNAJB14	1.09076	0.0261009
11739995_a_at	TMEM267	1.09207	0.0321216
11749144_s_at	ETFDH	1.09307	0.0490911
11716971_a_at	MRAS	1.09547	0.0298503
11731641_s_at	TRAPPC10	1.09586	0.041392
11726481_a_at	CES4A	1.09589	0.00957846
11735453_at	NHLRC1	1.09612	0.0490286
11721638_s_at	CES1	1.0964	0.0443792
11728086_a_at	TOGARAM1	1.09713	0.0131701
11742512_x_at	KRTAP4-8	1.0978	0.000949757
11730440_at	CERS6	1.09897	0.0336881
11716627_a_at	KIF3B	1.09913	0.0347424
11749503_s_at	RELN	1.09919	0.0475156
11754153_x_at	CASP8	1.10054	0.0333051
11755625_a_at	CCDC81	1.10062	0.00176247
11740723_x_at	LGALS9B	1.1027	0.0374807
11723022_at	BCKDHB	1.10387	0.02955
11718822_a_at	DOK4	1.10424	0.0126909
11748177_a_at	XYLT2	1.10519	0.014758
11752608_x_at	ST7	1.10535	0.0488095
11717885_a_at	CCDC3	1.10594	0.0113414
11731377_s_at	RABL2A	1.10629	0.0399923
11741141_x_at	NEDD4L	1.10724	0.0231663
11722090_a_at	EFNA4	1.10751	0.0443385
11746601_a_at	GGA3	1.10765	0.0499842
11751884_s_at	PSME4	1.10794	0.0289846
11743891_a_at	RUFY2	1.10815	0.0262739
11720898_a_at	MTM1	1.10842	0.021073
11724235_a_at	HGSNAT	1.10888	0.0368622
11727886_a_at	ZNF25	1.10954	0.0291214
11729178_at	POLH	1.10956	0.0229967
11717023_a_at	SDF2	1.10978	0.0181811
11756703_a_at	EPS15	1.10982	0.0465219
11744602_a_at	TMEM39A	1.11009	0.00109488
11744320_at	PIGZ	1.11102	0.0395229
11724752_at	TMF1	1.11167	0.0367634
11750199_a_at	HCLS1	1.11219	0.000935324
11744859_a_at	NICN1	1.1135	0.0206497
11730763_x_at	CRIPT	1.11369	0.00894136
11750493_x_at	RNF216	1.11651	0.0202947
11757632_s_at	LIMK2	1.11671	0.0188815
11722686_a_at	LIFR	1.11695	0.0188681
11743142_at	COX11	1.1181	0.0456958
11734079_x_at	LONP2	1.11879	0.0147722
11755810_s_at	TAPT1	1.11901	0.0372261
11724860_a_at	ACER3	1.11991	0.0108561
11744464_a_at	SNX25	1.12008	0.0361958
11739086_x_at	MESD	1.12026	0.0372664
11734857_at	ERO1B	1.12037	0.0219853
11749031_a_at	PTBP3	1.12132	0.00585036
11742116_x_at	LDHA	1.12144	0.0279474
11752927_a_at	BRD9	1.12292	0.0230248
11718152_a_at	PPFIBP2	1.12304	0.026269
11718600_a_at	TM2D2	1.12313	0.0173958
11750129_x_at	KLC1	1.12331	0.0330828
11744084_s_at	ANKIB1	1.12384	0.0370547
11724249_a_at	SLC39A8	1.12464	0.0328303
11719130_s_at	POLR3D	1.12472	0.0160696
11743609_a_at	FAM3C	1.12495	0.0440297
11739580_at	TCTN2	1.12517	0.0395202
11743218_s_at	ULBP3	1.1253	0.031345
11728800_s_at	FBXL4	1.12595	0.0156728
11729398_a_at	FBXL20	1.12615	0.00449206
11719276_at	MRPL17	1.12675	0.0267223
11721313_a_at	ESYT2	1.12685	0.0349327
11729215_x_at	PIGX	1.12801	0.0170523
11748441_a_at	SLC9B2	1.1282	0.0272992
11759925_at	PRDM5	1.1282	0.0339999
11728525_at	JHY	1.12841	0.014213
11747363_a_at	CYB561A3	1.12926	0.036506
11719056_s_at	PDE8A	1.13042	0.0173209
11743813_a_at	EVI2B	1.13063	0.0242444
11746097_a_at	NPEPPS	1.13145	0.0291954
11717970_at	FAM20B	1.13183	0.0270876
11748519_a_at	SEC22C	1.13185	0.0409972
11729072_a_at	AASDH	1.1319	0.0380237
11743015_a_at	DIP2C	1.13208	0.0376029
11755322_a_at	MBD1	1.13214	0.0197635
11725392_a_at	MAK16	1.13224	0.0309554
11737847_a_at	MR1	1.13238	0.0198029
11736176_a_at	TRNT1	1.13247	0.0150037
11727883_a_at	AP3M2	1.13255	0.0141246
11756860_x_at	RNH1	1.13292	0.0398053
11731110_at	ADAM17	1.13335	0.0246336
11739490_a_at	ATP10D	1.13394	0.0303203
11717181_a_at	OCRL	1.13402	0.0233604
11736319_at	SNRNP48	1.13437	0.0440606
11717233_a_at	MKLN1	1.13642	0.0115637
11721221_at	ZNF318	1.13801	0.015734
11760342_a_at	PPP3CB	1.13979	0.0230135
11741500_a_at	DAGLB	1.13985	0.0123394
11736379_at	MSL2	1.13991	0.018161
11716433_s_at	SCD5	1.14104	0.0356456
11722224_at	NPR1	1.14178	0.00928915
11745531_a_at	43162	1.14215	0.027348
11754301_a_at	ATP2A2	1.1422	0.0107422
11726292_s_at	WDR44	1.14344	0.0389547
11759691_a_at	SLC11A2	1.14363	0.0463692
11730651_a_at	SYTL4	1.14434	0.0019022
11723586_a_at	GRB14	1.1444	0.0421606
11740066_a_at	ERCC6	1.14498	0.0046202
11749098_a_at	CAPRIN2	1.14682	0.040229
11750633_a_at	OGDH	1.14795	0.0163032
11748575_a_at	NUP43	1.14845	0.0431307
11721402_a_at	NCOA3	1.14855	0.0214842
11748959_a_at	ZNF559	1.14867	0.00824239
11758939_at	MOB1A	1.14871	0.0493399
11717698_a_at	ARIH1	1.14931	0.0172092
11755365_a_at	ERC1	1.14935	0.0294895
11748464_a_at	CORIN	1.1496	0.00396551
11721978_a_at	PLCE1	1.14996	0.0188054
11763632_a_at	SLC12A4	1.15041	0.0483892
11715862_x_at	CDIPT	1.15044	0.0217619
11750686_a_at	KIF3C	1.15068	0.0165689
11732741_a_at	PAK3	1.15091	0.0459605
11720317_a_at	DAD1	1.15174	0.049952
11725080_a_at	RNFT1	1.15177	0.0447695
11754598_s_at	DNAJA3	1.152	0.047551
11722487_x_at	UTP14C	1.15208	0.0318278
11762508_x_at	SLC35A3	1.15236	0.0378589
11734749_x_at	LIN52	1.15345	0.00903416
11735196_a_at	PACSIN2	1.15361	0.0361851
11718928_at	ANKS1A	1.15398	0.0278426
11757814_s_at	SLC25A30	1.15435	0.0357929
11722307_at	GLCE	1.15534	0.0365774
11715471_a_at	SRPRA	1.15559	0.0375277
11718656_at	SLC16A1	1.15559	0.0220537
11719945_a_at	RARG	1.15584	0.0196251
11738155_a_at	CELF1	1.15599	0.00999971
11741441_a_at	FGF13	1.15604	0.0479648
11727263_a_at	ENTPD7	1.15616	0.027918
11758463_s_at	SCYL2	1.15651	0.0194593
11719912_a_at	KDM1B	1.15668	0.00297028
11722463_a_at	TNKS2	1.15714	0.03628
11728739_a_at	TBC1D20	1.15721	0.0210007
11734164_a_at	ARHGEF26	1.15778	0.00292706
11755775_a_at	TMEM181	1.15787	0.0402486
11715585_a_at	PMP22	1.1582	0.0496903
11756386_s_at	WDR1	1.15896	0.0176218
11717352_a_at	RPRD1A	1.1593	0.0325796
11723203_s_at	MTMR6	1.15935	0.0370158
11728889_s_at	SERF1A/SERF1B	1.15982	0.000995796
11728538_a_at	MCC	1.16102	0.0195486
11716621_a_at	TNPO1	1.16134	0.0387448
11743744_at	CALHM5	1.16339	0.0110358
11740473_a_at	CLIP1	1.16396	0.0481611
11757852_s_at	AP1G1	1.16399	0.00515684
11743205_x_at	ADAMTS2	1.16407	0.00695299
11764111_s_at	ELMOD2	1.16432	0.0435912
11749224_a_at	TNFAIP1	1.16483	0.00890646
11739732_a_at	CSNK1G1	1.16511	0.0410551
11721596_s_at	CDYL	1.16605	0.0461223
11739450_x_at	ROCK1	1.16606	0.026726
11748682_a_at	NXN	1.16653	0.023047
11725678_s_at	LEPROT	1.16659	0.0178809
11726921_a_at	ARSG	1.16755	0.0294387
11757477_s_at	LASP1	1.16761	0.0361227
11754275_s_at	ST6GALNAC4	1.16768	0.0498278
11731565_x_at	MDM2	1.16801	0.043987
11721125_at	SPPL2A	1.16912	0.00759749
11724689_a_at	CD58	1.16957	0.0354982
11728156_s_at	LACC1	1.17045	0.0155875
11717877_a_at	PPFIA1	1.17067	0.0379378
11726201_a_at	OAS2	1.17133	0.0440599
11727096_s_at	TMEM19	1.17243	0.0227174
11716396_a_at	WBP1L	1.17283	0.000396138
11724779_at	PGM2L1	1.17318	0.0290917
11739191_at	AKT3	1.17383	0.00608952
11721154_a_at	STK3	1.17407	0.01362
11747465_a_at	NDST1	1.17489	0.035739
11722655_s_at	STK17A	1.1756	0.0349874
11732224_a_at	ZNF664	1.17648	0.0278935
11757013_x_at	CAV1	1.17675	0.048621
11726876_a_at	PML	1.17755	0.00697236
11755843_a_at	PCNX2	1.17819	0.0182397
11758556_s_at	PGM2	1.17894	0.0414965
11718209_s_at	TMEM9B	1.18023	0.049938
11729201_at	C6orf120	1.18143	0.0340227
11718952_at	EPB41L5	1.18199	0.0414113
11717673_a_at	EIF2B2	1.18214	0.0232243
11716643_s_at	ERLEC1	1.18244	0.0321776
11724119_at	SAMD9L	1.18277	0.0294059
11722154_a_at	SGMS2	1.18289	0.0072439
11742833_a_at	FAM149A	1.18385	0.00703541
11747923_s_at	LAMC2	1.18437	0.00912695
11739620_at	VSTM4	1.18449	0.00880115
11743633_a_at	STX2	1.1847	0.0249065
11718102_at	CD59	1.18489	0.0402333
11716356_at	TMEM167A	1.18494	0.0380292
11729170_x_at	DUSP10	1.18544	0.0298436
11726155_s_at	FAM19A5	1.18643	0.0334086
11729542_a_at	CAMKK2	1.18731	0.0398735
11721421_s_at	RAP1GAP2	1.18744	0.0247422
11733055_a_at	SCAMP1	1.18747	0.0261583
11719523_s_at	TOR1B	1.18768	0.0112403
11743011_a_at	GPR137B	1.18776	0.0183023
11743761_a_at	SNIP1	1.18781	0.022696
11721112_a_at	ACP6	1.18783	0.00599975
11717142_at	LANCL1	1.18858	0.0324057
11718022_x_at	ITPRID2	1.18904	0.0385502
11718560_at	RCOR1	1.18968	0.0477602
11725509_a_at	SLC7A6	1.18968	0.00814082
11741433_a_at	ARCN1	1.18988	0.0496592
11722679_a_at	PARP8	1.19281	0.0413057
11718067_at	MYO1E	1.19373	0.0391906
11743567_s_at	ACBD3	1.19465	0.0305572
11728909_s_at	B3GLCT	1.19499	0.0214743
11724682_s_at	TGFBR2	1.19512	0.0440473
11725471_a_at	MAN2A1	1.19554	0.036264
11740835_at	CYP27C1	1.19559	0.0063333
11716347_a_at	EFCAB14	1.19678	0.00786339
11749600_a_at	SLC43A3	1.19695	0.0282929
11758590_s_at	CYBRD1	1.19697	0.048992
11722377_at	PNPO	1.19707	0.038652
11759190_at	PTPRG	1.19782	0.0264337
11757587_s_at	SLC39A6	1.19799	0.0283778
11715651_s_at	FSTL1	1.19816	0.00563814
11732300_at	LNPK	1.19886	0.0457374
11758622_s_at	MXRA7	1.19887	0.00571939
11723432_s_at	ZFP91	1.20125	0.0277024
11750651_a_at	ABCC4	1.20139	0.0407749
11721439_a_at	TOR1AIP1	1.2027	0.0341566
11727847_a_at	GNA12	1.2029	0.0164496
11731819_a_at	TBC1D8B	1.20322	0.0139566
11741168_a_at	MSRB3	1.20323	0.0377969
11721950_at	EFR3B	1.20416	0.0237704
11719614_a_at	LARP4	1.20449	0.017968
11740935_s_at	BANP	1.20458	0.0175653
11729308_at	CLMP	1.20488	0.0299244
11739064_s_at	GNG12	1.20518	0.0156148
11717539_at	RYBP	1.20579	0.0291341
11715353_s_at	COL1A2	1.20592	0.0362335
11752999_a_at	GALNT2	1.20909	0.0103315
11756570_a_at	TMEM50B	1.20933	0.0353618
11717555_at	SETD7	1.20963	0.0490188
11716841_at	UBE4A	1.21205	0.0458264
11726504_at	PGBD3	1.21216	0.0365842
11754391_a_at	CCDC51	1.21334	0.0311977
11752886_a_at	EHD1	1.21633	0.041104
11729827_at	FAM110B	1.2187	0.0236492
11757738_s_at	FAT1	1.21885	0.0444202
11735112_at	PTGER3	1.21897	0.0437122
11742240_a_at	ZMAT3	1.22222	0.0416416
11718875_a_at	PNMA1	1.22277	0.00457444
11758629_s_at	SPTBN1	1.22476	0.0404754
11715541_a_at	THY1	1.22732	0.0142277
11715722_a_at	GOLM1	1.22744	0.0418797
11733213_x_at	SLFN5	1.22825	0.0259608
11718181_s_at	FERMT2	1.22868	0.0158595
11756693_a_at	MAGED1	1.22936	0.0389261
11740685_s_at	NAPEPLD	1.22938	0.00504693
11744698_x_at	TPRG1L	1.23214	0.0474846
11741106_x_at	FHL2	1.23272	0.0420146
11729645_x_at	GPX8	1.23334	0.00399502
11729263_x_at	SERPINB9	1.23337	0.0429881
11759677_at	HERC4	1.23385	0.0181119
11715879_a_at	PITPNA	1.23394	0.0480565
11758604_x_at	GNPNAT1	1.23514	0.0431797
11747185_x_at	ANK1	1.23586	0.011737
11734172_a_at	HSD3B7	1.23622	0.0151282
11727404_a_at	GPC4	1.23632	0.0278602
11719160_at	RAPH1	1.23716	0.0407925
11746588_a_at	ALDH1B1	1.23786	0.045932
11757548_s_at	ADAMTSL1	1.23821	0.0483613
11715831_s_at	SURF4	1.23827	0.0484009
11724314_a_at	LUZP1	1.23858	0.0364576
11745801_s_at	CAP1	1.23898	0.00817305
11747852_s_at	ISLR	1.239	0.015172
11740404_a_at	GALNT10	1.24012	0.0452095
11733815_at	RPL22L1	1.24119	0.00722175
11718287_at	UBL3	1.24153	0.0281369
11726600_s_at	ZMPSTE24	1.24293	0.00362765
11732258_s_at	SH3RF1	1.24388	0.0367712
11733165_s_at	YIPF5	1.24464	0.0243339
11763265_s_at	PCYT1A	1.24482	0.0171022
11742684_a_at	LAMP2	1.24548	0.0310445
11758062_s_at	STK32B	1.24591	0.0382608
11759497_at	CHST11	1.24743	0.0427257
11720391_a_at	SLC39A10	1.24764	0.0119106
11720284_at	TRAK1	1.24806	0.023147
11726693_s_at	ANGPT1	1.2489	0.0108466
11758683_s_at	JADE2	1.24895	0.0292174
11721693_a_at	CYB561	1.24934	0.0244685
11725927_a_at	CLIC4	1.24967	0.00638746
11756374_a_at	TPST1	1.24993	0.00432309
11750246_a_at	GPER1	1.25042	0.00297408
11717716_at	FNDC3B	1.25091	0.0137344
11718897_at	SPAG9	1.2525	0.0370898
11715827_s_at	M6PR	1.25251	0.0245612
11723753_a_at	ZFAND2A	1.25279	0.00664462
11724049_a_at	COG6	1.25322	0.00238313
11759631_at	TRIO	1.2539	0.00275827
11755623_a_at	ARSK	1.2556	0.00062513
11724662_a_at	PAX8	1.25592	0.00122365
11753458_a_at	AMACR	1.25598	0.0486632
11717441_a_at	EPS8	1.25655	0.0150729
11727033_at	PAPSS2	1.25666	0.0295553
11727589_a_at	IL20RB	1.25835	0.0441804
11763406_s_at	BICC1	1.25851	0.0265128
11725229_s_at	HEATR5A	1.26036	0.0125968
11733891_at	FKBP14	1.26223	0.0122305
11726797_x_at	NEXN	1.2629	0.0283837
11720433_s_at	FLRT2	1.26459	0.0345867
11730045_a_at	KDELR3	1.2672	0.01132
11725695_s_at	CAVIN2	1.2673	0.0477323
11746418_a_at	VIT	1.26882	0.0140004
11727234_at	EPG5	1.26916	0.0401257
11752575_a_at	SYNC	1.26954	0.0399183
11745289_a_at	LIMA1	1.26961	0.0230929
11726438_a_at	MALT1	1.26969	0.0096963
11736169_a_at	NDEL1	1.2711	0.0357541
11743548_a_at	SLC22A23	1.27202	0.0233175
11742072_a_at	PBX3	1.27205	0.00117518
11739204_a_at	TTL	1.27286	0.048723
11716095_s_at	KLF6	1.27441	0.0375356
11727221_at	XYLT1	1.27515	0.0403737
11725182_a_at	NEK6	1.28048	0.0395418
11720704_s_at	TPD52L1	1.283	0.0210683
11721393_at	NINJ2	1.28346	0.00208923
11715842_a_at	MAPK1	1.28447	0.0290336
11727784_x_at	TPM4	1.28514	0.0265026
11725806_at	KCNJ8	1.28595	0.0156748
11724829_at	STS	1.28632	0.00924398
11738028_a_at	LAMA1	1.28961	0.0451836
11763181_at	CNOT9	1.29026	0.00171306
11729625_a_at	DCAF7	1.29116	0.0168478
11720051_at	SPOCK1	1.29199	0.0328728
11732818_at	TMEM171	1.29251	0.00883575
11717099_at	HIST1H2BK	1.29424	0.0104521
11730580_s_at	HECW2	1.29716	0.00164831
11729556_a_at	EYA2	1.29729	0.00904641
11759043_at	VKORC1L1	1.29772	0.0238676
11731768_x_at	ARSB	1.29854	0.00639221
11724848_a_at	DIXDC1	1.29957	0.0075309
11723174_a_at	FNDC1	1.2997	0.0403686
11717348_a_at	ADD3	1.29982	0.0236125
11725923_s_at	ASAP2	1.30003	0.000919772
11723207_at	MBTPS2	1.30628	0.0166253
11716104_a_at	MPZL1	1.30638	0.0473944
11743096_at	TMEM65	1.30662	0.00922893
11733799_a_at	SLC31A2	1.30869	0.0257558
11715387_at	CDKN1A	1.30947	0.0378269
11748110_a_at	LGMN	1.31775	0.00328099
11716634_a_at	TMEM50A	1.31885	0.000698416
11728617_at	CARD6	1.31923	0.00657705
11747105_a_at	HSPH1	1.31969	0.0333944
11717274_s_at	COL5A1	1.32025	0.0288322
11739302_a_at	FZD6	1.32144	0.0117957
11759297_at	FAM114A1	1.32264	0.0030225
11735271_a_at	GCNT1	1.32331	0.0460523
11735140_at	TNFSF9	1.32418	0.00144405
11726801_at	EBF1	1.32721	0.0250061
11735752_a_at	CXXC5	1.32919	0.000881338
11751348_a_at	NDFIP2	1.33045	0.0231282
11735701_a_at	CD151	1.33077	0.0105583
11754096_x_at	TAGLN	1.33206	0.0367345
11731762_s_at	RPS6KA2	1.33223	0.0475249
11721752_at	FZD7	1.33388	0.0100336
11759288_at	TMX4	1.34055	0.0271581
11721237_a_at	LHFPL2	1.34519	0.0393077
11749648_a_at	HIF1A	1.34671	0.00354255
11731569_at	PAWR	1.34681	0.0154251
11726141_at	FMN2	1.36103	0.00769813
11749921_a_at	SDC4	1.36206	0.0166649
11759440_at	GLS	1.36769	0.0329448
11746719_a_at	LMCD1	1.3677	0.0405458
11720509_a_at	FBN1	1.37417	0.00701662
11741506_x_at	NREP	1.37541	0.0168114
11716155_s_at	B4GALT1	1.38187	0.00738247
11740369_x_at	PDLIM5	1.38896	0.00381775
11743784_a_at	JCAD	1.3959	0.00995404
11732012_x_at	TNFAIP8L3	1.39792	0.0366733
11752103_a_at	HK1	1.39915	0.00387357
11757312_x_at	SERPINE1	1.39946	0.0260865
11717738_at	PCYOX1	1.40468	0.00329451
11722530_a_at	CALD1	1.40757	0.0157655
11721498_a_at	TPST2	1.41396	0.00217245
11716054_at	LAMC1	1.41543	0.0128615
11717451_at	NEK7	1.41691	0.0124747
11722844_a_at	ENAH	1.41892	0.0177208
11717068_a_at	DIP2B	1.42964	0.00238701
11739824_at	PCDHB16	1.43563	0.00530801
11723020_a_at	RIPK3	1.43572	0.02878
11721757_at	TMEM47	1.44225	0.00226581
11727675_at	MOCOS	1.44251	0.00208677
11726689_a_at	STAT1	1.44839	0.0460315
11741678_a_at	SERPINE2	1.45662	0.030019
11754977_x_at	CTSB	1.45964	0.00644528
11751791_a_at	CCDC80	1.4786	0.0110751
11728596_a_at	FAM180A	1.48501	0.0136232
11743197_at	TLR4	1.49001	0.00314962
11759287_at	DNAJB4	1.49303	0.00545728
11743959_a_at	SLC16A3	1.49558	0.0468322
11732862_a_at	C2orf74	1.5119	0.0026942
11759907_at	ITGBL1	1.51225	0.00154568
11749254_a_at	PRSS23	1.52037	0.00140171
11745803_x_at	TPM1	1.52739	0.0455643
11721838_a_at	GLIPR1	1.52834	0.00144613
11746931_a_at	INHBA	1.5413	0.00258062
11739072_at	EPDR1	1.55287	0.0273168
11755897_a_at	FN1	1.55367	0.00392753
11745109_a_at	TMTC1	1.55721	0.0257608
11720146_a_at	DAPK1	1.56023	0.0086218
11715435_s_at	TIMP3	1.56301	0.00348453
11719784_x_at	RPS23	1.57398	0.00412484
11754058_a_at	SPARC	1.58877	0.0275891
11759525_at	GADD45B	1.59236	0.040156
11728415_s_at	POMZP3	1.60054	0.00243872
11742868_at	CDH6	1.60614	0.0234518
11721352_at	SLC1A1	1.61077	0.000748534
11724763_s_at	DEPTOR	1.61375	6.62e-05
11730384_at	GREM2	1.62515	0.00730889
11733707_x_at	COL11A1	1.63062	0.0433631
11757266_s_at	GPX3	1.63146	0.00305028
11727984_at	TENM3	1.63982	0.000555672
11750735_a_at	COMP	1.64514	0.0230439
11722199_at	ADAM12	1.64913	0.000213669
11739451_a_at	FRMD6	1.64989	0.0367272
11724424_at	GPR68	1.65352	0.0047993
11734947_a_at	FGF7	1.66007	0.0281878
11746597_a_at	LOX	1.66478	0.0173067
11723399_at	ALPK2	1.68158	0.0134666
11716638_s_at	COL4A1	1.7146	0.0210177
11740312_at	HAS2	1.81402	0.00849717
11719843_a_at	ABI3BP	1.88614	0.00189505
11731986_a_at	XG	1.9142	0.0141783
11721368_at	CRLF1	1.93383	0.0427617
11718399_s_at	TGM2	1.95881	0.0497594
11754629_s_at	SLC16A6	1.96405	0.00486103
11757480_x_at	IFI27	1.99745	0.0249692
11758071_s_at	SULF1	2.01169	0.042368
11717065_a_at	GREM1	2.01903	0.00242914
11736363_s_at	MEDAG	2.10169	0.0236819
11721844_a_at	MFAP5	2.33032	0.000772739
11749912_x_at	IGFBP3	2.46236	0.00158401
11723164_a_at	LRRC15	2.70661	0.00265092
11729579_at	CDH13	3.37796	4.06e-07
11735059_a_at	WISP2	3.46583	0.0240227
